# Supplementary material for: Prevalence and risk factors of intimate partner violence among women in four districts of the central region of Ghana: Baseline findings from a cluster randomised controlled trial
Source: PLoS One. 2018 Jul 19;13(7):e0200874. doi: 10.1371/journal.pone.0200874 (PMC6053193; doi:10.1371/journal.pone.0200874)
Supplement: S1 Data — (CSV) [file pone.0200874.s001.csv]

id number	strata	cluster	age	yrs_lived_in_comm	additional_mth_in_comm	group_membership	age_at_first_marriage	have-biological_children	no. of biological children	financially supporting childen	no. of children financ supporting	worked or earned money in last 3mo	social_norms_score	social_norms_overall	marital status	district	educ_level	sexpartner12	partnered	agegrp	period_incomm	education	phyipv12m	phyipv_lifetime	lifesatisfaction	childhood_trauma	genderattitude score	indiv_norms9	indiv_norms7	comm_norms9	comm_norms7	depression_score20	controlling_behav	no. of mainprnt12m	no. of otherprnt12m	mainprnt_lifetime	otherprnt_lifetime	transactionalsex12m	ever_partnered	hhfoodsecurity_grp	child_witmumabuse	child_phyabuse	child_sexabuse	child_emoabuse	childneglect	received_vawg_info	disability_score	know_lawscore	partner_earn
342	11	26	27	3	0	0	26	1	2	1	2	1	20	1	1	1	1	1	1	3	1	3	1	1	12	1	17	18	13	20	14	24	14	1	0	1	0	0	1	4	1	0	0	1	1	1	5	8	3
348	11	26	37	10	0	0	29	1	3	1	4	1	29	1	1	1	1	1	1	5	3	3	0	0	20	1	19	24	19	29	19	16	26	1	0	2	0	0	1	1	0	0	0	0	1	1	7	10	3
354	11	26	27	24	0	0	20	1	3	1	3	0	19	1	1	1	1	1	1	3	4	3	0	0	20	1	20	23	15	19	10	21	25	1	0	1	0	0	1	4	0	1	0	1	0	1	5	12	3
355	11	26	39	25	0	0	23	1	3	1	3	1	36	0	1	1	2	1	1	5	4	4	0	0	16	1	20	28	20	36	26	42	25	1	0	2	0	0	1	3	0	0	0	1	1	1	5	12	1
356	11	26	41	20	0	1	25	1	2	1	3	1	23	1	1	1	1	1	1	6	4	3	0	0	9	1	20	24	16	23	13	18	16	1	0	1	0	0	1	1	0	0	0	1	1	1	5	13	3
357	11	26	32	7	0	0	22	1	2	1	5	0	13	1	1	1	0	1	1	4	2	1	0	0	17	1	8	12	7	13	7	54	13	1	0	1	0	0	1	4	0	1	1	1	1	1	6	10	3
358	11	26	32	12	0	0	25	1	3	1	3	1	21	1	1	1	0	1	1	4	3	2	0	0	11	1	13	21	16	21	12	26	25	1	0	1	0	0	1	3	1	0	0	0	1	1	5	10	3
359	11	26	40	5	0	0	99	1	3	1	2	0	25	1	2	1	0	0	0	6	2	2	0	1	20	0	11	21	13	25	15	31	14	0	0	2	0	0	1	4	0	0	0	0	0	1	9	14	3
360	11	26	23	5	0	0	99	1	2	0		0	20	1	3	1	0	1	1	2	2	2	0	0	8	1	11	17	11	20	14	32	20	1	0	2	0	0	1	4	1	0	1	1	1	1	6	14	3
361	11	26	19	19	0	1	18	1	1	1	1	0	13	1	1	1	1	1	1	1	3	3	0	0	12	1	14	15	13	13	11	30	28	1	0	1	0	0	1	1	1	0	1	0	1	1	5	14	3
362	11	26	25	3	3	0	99	1	6	1	5	1	13	1	3	1	0	1	1	3	1	2	0	0	11	1	11	15	10	13	7	19	17	1	0	1	0	0	1	1	0	1	0	1	1	1	5	12	3
363	11	26	39	20	0	0	99	1	3	1	4	1	21	1	3	1	0	1	1	5	4	2	0	0	10	1	11	20	12	21	11	22	17	1	0	1	0	0	1	1	0	0	0	0	1	1	5	12	3
364	11	26	31	10	0	0	20	1	5	1	4	1	17	1	1	1	1	1	1	4	3	3	0	0	8	1	11	18	10	17	7	22	17	1	0	1	0	0	1	1	0	0	0	1	1	1	6	14	2
365	11	26	49	49	0	0	30	1	6	1	5	1	20	1	1	1	0	1	1	7	5	1	0	0	7	0	16	19	13	20	12	20	16	1	0	1	0	0	1	3	0	0	0	0	0	0	7	16	3
366	11	26	32	27	0	0	99	1	4	1	2	1	20	1	2	1	1	1	1	4	4	3	0	1	20	0	15	19	13	20	12	23	20	1	0	2	0	0	1	4	0	0	0	0	0	1	6	14	2
367	11	26	22	4	0	0	99	1	2	1	2	1	20	1	3	1	1	1	1	2	1	3	0	0	8	0	14	16	11	20	12	17	19	1	0	1	0	0	1	2	0	0	0	0	0	1	5	14	3
368	11	26	24	24	0	0	18	1	3	1	3	1	17	1	1	1	0	1	1	2	4	2	0	0	16	0	11	18	10	17	7	29	17	1	0	1	0	0	1	1	0	0	0	0	0	0	5	10	3
370	11	26	43	25	0	1	17	1	5	1	5	1	13	1	1	1	0	1	1	6	4	2	0	0	16	1	14	21	16	13	11	29	26	1	0	1	0	0	1	1	0	0	0	0	1	1	7	12	1
371	11	26	36	10	0	0	99	1	1	1	6	1	17	1	3	1	0	1	1	5	3	2	0	0	8	1	11	18	10	17	7	32	14	1	0	2	0	0	1	1	0	0	1	0	1	1	5	14	3
372	11	26	22	20	0	0	99	1	4	1	4	1	17	1	3	1	1	1	1	2	4	3	0	0	7	1	8	18	10	17	7	21	14	1	0	1	0	0	1	1	0	0	0	1	1	1	8	12	3
373	11	26	35	32	0	0	99	1	6	1	4	1	21	1	3	1	0	1	1	5	5	2	0	1	20	1	14	21	13	21	11	34	17	1	0	2	1	0	1	4	0	0	1	1	1	1	9	12	3
374	11	26	23	1	3	0	99	1	1	1	1	1	21	1	3	1	0	1	1	2	1	2	0	0	20	1	11	21	13	21	11	39	17	1	0	2	1	0	1	3	0	1	1	1	1	1	6	12	3
375	11	26	40	10	3	0	99	1	7	1	7	1	25	1	3	1	0	1	1	6	3	2	0	0	20	1	15	24	16	25	15	32	11	1	0	2	0	0	1	4	1	0	0	1	1	1	8	12	3
376	11	26	32	11	0	0	99	1	8	1	8	1	19	1	3	1	0	1	1	4	3	2	0	1	13	0	13	15	9	19	11	34	18	1	0	2	0	0	1	4	0	0	0	0	0	1	5	14	3
377	11	26	35	1	5	0	25	1	6	1	7	1	20	1	3	1	0	1	1	5	1	2	1	1	10	1	15	18	12	20	12	23	15	1	0	2	0	0	1	3	0	1	0	1	1	1	6	16	3
378	11	26	24	18	0	0	99	1	3	1	3	1	20	1	3	1	1	1	1	2	3	3	0	0	16	1	15	15	9	20	12	30	17	1	0	2	0	0	1	2	0	0	0	0	1	1	6	15	3
380	11	26	28	4	0	1	99	1	1	1	3	1	17	1	3	1	0	1	1	3	1	1	0	0	16	1	14	18	10	17	7	30	17	1	0	2	2	1	1	4	1	1	0	1	1	1	5	14	3
381	11	26	33	10	0	0	21	1	5	1	5	1	17	1	2	1	0	1	1	4	3	1	1	1	16	1	11	18	10	17	7	31	20	1	0	1	0	0	1	1	0	0	0	0	1	1	6	14	3
382	11	26	26	20	0	1	99	1	4	1	4	0	16	1	3	1	1	1	1	3	4	3	1	1	16	0	10	20	12	16	10	29	22	1	0	2	0	0	1	4	0	0	0	0	0	1	6	14	3
384	11	26	49	49	0	0	30	1	7	1	7	1	16	1	1	1	0	1	1	7	5	1	1	1	16	1	16	17	12	16	10	29	19	1	0	2	0	0	1	4	0	0	0	1	1	1	7	14	1
385	11	26	18	18	0	0	99	1	1	1	1	0	17	1	3	1	1	1	1	1	3	3	0	0	11	1	8	18	10	17	7	18	17	1	0	1	0	0	1	4	0	0	1	1	0	1	5	12	3
386	11	26	27	26	0	0	99	1	1	1	1	1	21	1	3	1	0	1	1	3	4	2	0	0	11	1	8	18	13	21	11	20	14	1	0	2	0	0	1	1	0	0	0	1	1	1	5	12	3
387	11	26	30	28	0	0	99	1	5	1	8	1	17	1	3	1	0	1	1	4	4	2	0	1	20	1	11	18	10	17	7	38	14	1	0	2	2	0	1	4	0	0	1	1	1	1	9	14	3
391	11	26	24	3	0	0	99	1	4	1	4	1	18	1	3	1	0	1	1	2	1	1	0	0	10	0	13	16	11	18	12	21	19	1	0	2	0	0	1	4	0	0	0	0	0	1	5	8	3
401	11	26	18	3	0	0	99	1	1	1	1	1	22	1	3	1	1	1	1	1	1	3	0	0	20	0	15	18	12	22	14	24	19	1	0	1	2	0	1	4	0	0	0	0	0	1	5	16	3
402	11	26	24	24	0	0	99	1	1	0		1	21	1	3	1	0	1	1	2	4	2	0	0	8	0	16	18	12	21	13	18	15	1	0	2	0	0	1	3	0	0	0	0	0	1	5	16	3
403	11	26	37	37	0	0	99	1	5	1	5	1	20	1	3	1	1	1	1	5	5	3	0	0	16	0	12	23	15	20	10	32	22	1	0	2	0	0	1	3	0	0	0	0	0	1	5	14	1
404	11	26	24	24	0	0	99	0		0		1	17	1	3	1	1	1	1	2	4	3	0	0	14	0	14	24	16	17	7	31	17	1	0	2	0	0	1	3	0	0	0	0	0	0	5	10	3
405	11	26	30	10	0	0	20	1	5	1	6	1	13	1	1	1	0	1	1	4	3	1	0	0	16	1	12	16	11	13	7	31	20	1	0	2	0	0	1	3	0	1	0	0	1	1	5	14	3
856	11	180	30	10	0	0	20	1	7	1	7	1	17	1	1	1	0	1	1	4	3	2	0	0	16	1	10	15	7	17	7	32	14	1	0	2	0	0	1	3	0	0	0	1	1	0	6	10	3
133	11	171	49	40	0	0	99	1	4	1	4	1	9	1	3	1	0	1	1	7	5	1	0	0	10	1	8	12	10	9	7	28	26	1	0	2	1	0	1	3	0	0	1	0	1	0	6	10	1
134	11	171	30	28	0	0	99	1	4	1	4	1	17	1	3	1	0	1	1	4	4	1	0	0	8	1	11	18	10	17	7	31	23	1	0	2	0	0	1	1	0	0	0	0	1	1	5	14	3
135	11	171	24	20	0	0	99	1	1	1	1	1	13	1	3	1	1	1	1	2	4	3	0	0	16	1	14	15	10	13	7	32	11	1	0	1	0	0	1	4	1	1	0	0	1	0	5	10	3
136	11	171	33	10	0	0	99	1	2	1	3	1	20	1	2	1	1	0	0	4	3	3	0	0	17	0	14	17	12	20	12	24	18	0	0	2	0	0	0	3	0	0	0	0	0	0	6	16	3
137	11	171	28	8	0	0	99	0		1	3	1	20	1	3	1	2	1	1	3	2	4	0	0	10	1	14	18	12	20	12	26	12	1	0	1	0	0	1	4	1	0	1	0	1	1	7	14	3
138	11	171	19	6	0	0	99	1	1	1	1	1	17	1	3	1	1	1	1	1	2	3	0	0	12	0	14	18	10	17	7	32	14	1	0	1	0	0	1	1	0	0	0	0	0	1	5	14	3
141	11	171	36	36	0	0	18	1	4	1	4	0	15	1	3	1	1	1	1	5	5	3	0	0	10	1	18	18	13	15	11	16	22	1	0	2	0	0	1	3	0	0	1	0	0	0	6	8	3
142	11	171	28	15	3	0	99	1	1	1	1	1	21	1	3	1	2	1	1	3	3	4	0	0	11	1	8	21	13	21	11	26	14	1	0	2	2	0	1	3	0	0	0	1	1	1	6	14	3
143	11	171	48	20	0	0	18	1	3	1	2	1	17	1	1	1	0	1	1	7	4	2	0	1	11	1	8	12	7	17	7	22	14	1	0	1	0	0	1	2	0	1	0	1	1	1	6	14	3
144	11	171	32	10	9	0	20	1	5	1	7	1	18	1	1	1	1	1	1	4	3	3	0	0	12	1	13	21	13	18	8	29	23	1	0	1	0	0	1	1	0	1	0	0	0	1	5	16	3
145	11	171	26	26	11	0	24	1	1	1	1	1	17	1	2	1	1	2	1	3	4	3	1	1	8	1	13	22	15	17	8	35	20	1	1	2	1	1	1	1	1	0	1	1	1	1	7	16	3
152	11	171	29	5	0	0	20	1	2	1	2	1	18	1	1	1	1	2	1	3	2	3	1	1	15	1	14	18	12	18	8	40	14	1	1	2	1	1	1	4	0	0	1	0	1	1	7	14	3
153	11	171	27	5	0	0	25	0		1	2	1	20	1	2	1	1	1	1	3	2	3	0	0	9	1	17	18	11	20	10	38	17	1	0	1	0	0	1	4	0	1	1	0	1	1	5	14	3
154	11	171	35	15	0	0	25	1	4	1	4	1	9	1	1	1	0	1	1	5	3	1	0	0	16	1	16	17	12	9	7	19	16	1	0	2	0	0	1	3	1	0	0	1	1	1	5	16	3
155	11	171	28	28	0	0	18	1	3	1	4	1	14	1	1	1	0	1	1	3	4	2	1	1	11	1	14	16	11	14	8	44	18	1	0	1	0	0	1	4	1	1	0	0	1	1	5	14	2
156	11	171	22	10	9	0	20	1	1	1	1	1	18	1	1	1	1	2	1	2	3	3	0	0	15	1	14	19	11	18	8	46	17	1	1	2	1	1	1	4	0	1	1	0	1	1	6	14	3
157	11	171	36	16	0	1	20	1	6	1	6	1	21	1	1	1	1	1	1	5	3	3	0	0	16	0	15	21	15	21	13	29	21	1	0	2	0	0	1	4	0	0	0	0	0	1	5	12	1
158	11	171	36	18	10	0	22	1	5	1	10	1	14	1	1	1	1	2	1	5	3	3	1	1	9	1	11	16	11	14	8	40	23	1	1	2	1	1	1	3	1	1	1	1	1	1	5	14	3
159	11	171	40	40	0	0	19	1	5	1	5	1	17	1	1	1	0	1	1	6	5	1	1	1	16	1	15	19	13	17	13	28	20	1	0	1	0	0	1	4	0	0	0	0	1	1	5	10	2
160	11	171	42	12	0	0	35	1	6	1	7	1	18	1	1	1	0	1	1	6	3	1	0	0	8	0	15	17	11	18	10	20	20	1	0	2	0	0	1	3	0	0	0	0	0	1	6	12	3
161	11	171	19	15	0	0	99	0		1	1	1	24	1	3	1	1	1	1	1	3	3	0	0	8	1	16	16	10	24	17	16	22	1	0	1	0	0	1	3	0	0	0	0	1	0	5	14	3
162	11	171	22	8	0	0	99	0		1	1	1	19	1	3	1	1	1	1	2	2	3	0	0	8	0	14	16	10	19	11	26	21	1	0	2	0	0	1	3	0	0	0	0	0	1	5	14	3
163	11	171	42	22	0	0	18	1	5	1	5	1	20	1	1	1	1	1	1	6	4	3	0	0	8	0	16	20	14	20	14	16	20	1	0	1	0	0	1	3	0	0	0	0	0	0	5	14	3
164	11	171	25	3	5	0	99	1	2	1	2	1	22	1	3	1	1	1	1	3	1	3	1	1	16	0	16	21	15	22	14	30	20	1	0	2	0	0	1	2	0	0	0	0	0	1	5	12	3
165	11	171	34	30	0	1	99	1	4	1	2	1	22	1	3	1	0	0	1	4	5	2	0	1	20	1	18	19	13	22	14	31	19	0	0	1	0	0	1	4	1	0	0	1	1	1	5	14	3
166	11	171	45	8	0	0	25	1	4	1	4	1	24	1	1	1	0	1	1	7	2	1	1	1	16	0	15	18	12	24	16	28	18	1	0	2	0	0	1	4	0	0	0	0	0	1	5	8	3
167	11	171	25	2	0	0	99	0		0		0	17	1	3	1	1	1	1	3	1	3	0	0	20	1	8	18	10	17	7	29	14	1	0	2	2	0	1	4	1	0	0	0	1	1	5	12	3
168	11	171	38	26	3	0	99	1	3	1	2	1	17	1	3	1	0	1	1	5	4	1	0	0	14	1	8	18	10	17	7	36	8	1	0	2	1	0	1	4	0	0	1	0	1	1	6	14	3
169	11	171	35	30	3	0	32	1	7	1	7	1	17	1	1	1	0	1	1	5	5	1	0	0	11	1	11	21	13	17	11	21	14	1	0	2	0	0	1	3	0	0	0	0	1	1	8	10	3
170	11	171	19	17	3	0	19	1	1	1	1	1	21	1	1	1	1	1	1	1	3	3	0	1	20	1	14	21	13	21	11	22	17	1	0	2	1	0	1	4	1	1	1	0	1	1	5	10	3
171	11	171	49	13	3	1	36	1	5	1	2	1	21	1	1	1	0	1	1	7	3	2	0	0	14	1	14	18	10	21	11	29	17	1	0	2	0	0	1	3	0	0	0	1	0	1	8	12	3
172	11	171	42	15	0	0	25	1	1	1	1	1	19	1	1	1	0	3	1	6	3	2	1	1	12	1	15	22	14	19	9	40	14	1	2	2	2	1	1	4	1	1	0	1	1	1	7	14	3
173	11	171	45	22	0	0	18	1	9	1	9	1	15	1	1	1	0	3	1	7	4	2	1	1	9	1	11	16	10	15	8	41	20	1	2	2	2	1	1	1	0	1	0	0	1	1	7	14	3
174	11	171	33	4	6	0	20	1	3	1	3	1	14	1	1	1	1	2	1	4	1	3	0	0	12	1	13	16	10	14	7	39	17	1	1	2	1	1	1	3	0	0	0	0	1	1	5	16	3
175	11	171	20	12	0	0	18	1	1	1	1	1	18	1	1	1	1	3	1	2	3	3	1	1	10	1	10	19	11	18	8	41	23	1	2	1	2	1	1	3	0	1	1	0	1	1	6	14	3
176	11	171	26	26	0	0	15	1	3	1	3	1	19	1	2	1	1	3	1	3	4	3	1	1	12	1	15	17	9	19	9	39	23	1	2	1	2	1	1	4	0	0	1	1	0	1	8	14	3
177	11	171	25	25	11	0	18	1	3	1	3	1	18	1	1	1	1	2	1	3	4	3	1	1	11	1	12	19	11	18	8	38	14	1	1	2	1	1	1	3	0	1	1	0	1	1	6	14	3
178	11	171	35	15	0	0	99	1	3	0		1	20	1	2	1	0	0	0	5	3	2	0	0	16	0	19	16	10	20	12	31	18	0	0	1	0	0	0	4	0	0	0	0	0	0	5	6	3
179	11	171	28	15	0	0	19	1	3	1	3	1	22	1	1	1	1	1	1	3	3	3	1	1	10	1	13	18	12	22	14	30	14	1	0	1	0	0	1	3	0	0	0	0	1	1	5	6	3
180	11	171	32	11	6	0	99	1	8	1	8	1	23	1	3	1	2	1	1	4	3	4	0	0	16	1	14	18	12	23	17	25	17	1	0	2	0	0	1	4	0	0	0	1	1	1	5	14	3
181	11	171	23	1	3	0	23	0		0		1	13	1	1	1	1	1	1	2	1	3	0	0	11	1	11	15	7	13	7	21	14	1	0	1	0	0	1	3	0	1	1	0	0	1	6	12	3
182	11	171	31	11	0	0	99	1	7	1	6	1	21	1	3	1	0	1	1	4	3	2	0	1	20	1	11	18	10	21	11	32	14	1	0	1	0	0	1	3	0	1	1	1	1	1	6	14	3
183	11	171	25	7	0	1	99	1	3	1	3	1	21	1	3	1	0	1	1	3	2	2	0	0	17	1	8	21	13	21	11	22	17	1	0	2	0	0	1	4	0	0	0	1	1	1	5	12	3
184	11	171	45	40	3	1	99	1	4	1	1	1	17	1	3	1	0	1	1	7	5	2	0	0	20	1	11	18	10	17	7	27	14	1	0	2	1	0	1	2	0	0	1	1	1	1	7	12	3
185	11	171	35	35	0	0	20	1	4	1	4	1	18	1	1	1	0	2	1	5	5	2	1	1	11	1	13	21	13	18	8	43	14	1	1	2	1	1	1	3	1	1	0	1	0	1	5	14	3
186	11	171	22	8	0	0	18	1	2	1	2	1	18	1	1	1	0	4	1	2	2	2	1	1	12	1	13	19	11	18	8	43	23	2	2	2	2	1	1	4	1	1	1	1	1	1	5	14	3
187	11	171	48	48	0	0	20	1	3	1	5	1	23	1	2	1	0	2	1	7	5	2	1	1	11	1	15	23	15	23	13	52	20	1	1	2	1	1	1	4	1	1	0	1	1	1	6	14	1
188	11	171	39	1	6	0	25	1	2	1	2	1	20	1	1	1	0	1	1	5	1	2	0	0	12	0	16	20	12	20	10	43	26	1	0	2	0	0	1	3	0	0	0	0	0	1	7	14	1
189	11	171	28	5	0	0	99	1	3	1	2	1	19	1	3	1	0	0	1	3	2	2	0	0	16	0	13	20	14	19	13	34	16	0	0	2	0	0	1	4	0	0	0	0	0	1	5	14	3
190	11	171	32	9	6	0	99	1	4	1	4	1	20	1	3	1	1	1	1	4	2	3	0	0	10	1	15	17	12	20	12	30	17	1	0	1	0	0	1	3	0	0	0	0	1	1	6	10	3
191	11	171	20	18	0	0	99	1	1	1	1	1	17	1	3	1	1	1	1	2	3	3	1	1	20	1	8	15	10	17	7	32	14	1	0	1	1	0	1	3	1	0	1	0	1	1	6	12	3
192	11	171	24	8	0	0	99	1	1	1	1	1	17	1	3	1	1	1	1	2	2	3	0	0	20	1	11	18	10	17	7	29	8	1	0	1	1	0	1	3	0	0	1	0	1	1	5	14	3
193	11	171	35	1	3	0	99	1	4	1	5	1	17	1	2	1	0	0	0	5	1	2	0	1	19	1	11	17	9	17	7	26	14	0	0	2	2	0	0	3	0	1	1	1	1	1	6	12	3
194	11	171	40	7	3	0	25	1	5	1	5	1	17	1	1	1	0	1	1	6	2	1	0	0	15	1	8	17	12	17	7	27	14	1	0	2	0	0	1	3	0	1	0	0	1	1	8	12	3
195	11	171	35	31	3	0	99	1	1	1	1	1	24	1	2	1	0	0	0	5	5	1	0	1	20	1	14	17	11	24	16	34	21	0	0	2	0	0	1	4	0	0	0	0	1	1	5	16	3
196	11	171	25	22	3	0	99	1	5	1	5	1	21	1	3	1	1	1	1	3	4	3	0	0	16	1	16	16	13	21	13	24	19	1	0	2	0	0	1	4	0	0	0	0	1	1	5	14	3
199	11	171	34	2	2	0	20	1	5	1	4	1	21	1	2	1	1	1	1	4	1	3	0	0	16	0	15	21	15	21	14	29	17	1	0	1	0	0	1	3	0	0	0	0	0	0	5	14	3
200	11	171	31	30	0	0	18	1	3	1	3	1	21	1	1	1	1		1	4	5	3	0	0	9	0	15	18	12	21	13	17	19						1	1	0	0	0	0	0	1	5	16	2
201	11	171	40	10	0	0	20	1	6	1	6	1	20	1	1	1	0	1	1	6	3	2	1	1	11	1	12	20	12	20	10	43	20	1	0	2	0	0	1	3	0	1	1	1	1	1	5	14	3
202	11	171	43	10	0	0	18	1	6	1	6	1	18	1	2	1	0	1	1	6	3	1	0	0	12	1	15	16	10	18	8	31	20	1	0	1	0	0	1	1	0	0	0	0	1	1	5	14	3
203	11	171	43	30	0	0	23	1	6	1	6	1	18	1	1	1	1	2	1	6	5	3	1	1	11	1	18	19	11	18	8	39	20	1	1	2	1	1	1	1	1	1	0	0	1	1	7	14	3
204	11	171	48	20	0	0	20	1	5	1	5	1	18	1	1	1	0	1	1	7	4	2	0	0	12	0	11	19	11	18	8	40	17	1	0	1	0	0	1	4	0	0	0	0	0	1	6	14	3
205	11	171	29	3	0	0	27	1	1	1	3	1	19	1	1	1	3	2	1	3	1	5	0	0	6	1	21	26	18	19	9	39	24	1	1	2	1	1	1	3	0	0	0	1	1	1	5	14	3
206	11	171	36	2	3	0	34	1	3	1	3	1	17	1	1	1	1	1	1	5	1	3	0	1	14	1	14	26	18	17	7	30	14	1	0	2	1	0	1	3	0	0	0	1	0	1	7	14	3
210	11	171	42	30	0	0	20	1	3	1	5	1	17	1	1	1	0	1	1	6	5	2	0	0	13	1	8	15	7	17	7	46	14	1	0	2	0	0	1	3	0	0	0	1	0	1	7	12	3
213	11	171	32	3	0	0	27	1	4	1	4	1	17	1	1	1	1	1	1	4	1	3	0	0	20	1	14	27	19	17	7	24	17	1	0	1	0	0	1	3	0	0	0	1	1	1	5	12	3
286	11	171	21	15	0	0	99	0		0		1	17	1	3	1	2	1	1	2	3	4	0	0	14	1	8	15	10	17	7	21	14	1	0	1	1	0	1	3	0	0	0	1	1	1	5	14	3
287	11	171	28	3	3	0	99	1	1	1	1	1	17	1	3	1	1	1	1	3	1	3	0	0	14	1	11	21	13	17	11	20	17	1	0	1	1	0	1	2	0	0	1	1	1	1	6	14	3
288	11	171	45	20	0	0	20	1	11	1	2	1	20	1	1	1	0	1	1	7	4	1	0	0	16	1	13	18	12	20	12	28	21	1	0	2	0	0	1	4	0	0	0	0	1	1	5	6	3
289	11	171	33	33	0	0	15	1	9	1	7	1	18	1	1	1	0	1	1	4	5	1	0	1	16	1	11	17	11	18	12	31	18	1	0	1	0	0	1	4	0	0	0	1	1	1	5	14	1
290	11	171	35	17	0	1	32	1	2	1	2	1	20	1	1	1	0	1	1	5	3	2	0	0	8	1	11	19	13	20	14	20	17	1	0	2	0	0	1	3	0	0	0	0	1	1	5	16	3
294	11	171	39	30	0	0	99	1	1	0		1	17	1	3	1	1	1	1	5	5	3	0	0	8	1	11	19	11	17	7	21	14	1	0	2	0	0	1	1	0	0	0	0	1	1	8	12	3
295	11	171	48	20	0	0	18	1	8	1	4	1	17	1	2	1	0	0	0	7	4	2	0	1	16	1	8	18	10	17	7	22	14	0	0	1	0	0	1	3	0	0	0	1	0	1	8	12	3
296	11	171	18	18	0	0	99	1	1	1	1	1	17	1	3	1	1	1	1	1	3	3	0	1	20	1	8	21	13	17	7	20	17	1	0	1	0	0	1	3	0	1	1	1	0	1	6	12	3
297	11	171	30	5	3	0	99	1	4	1	4	0	17	1	3	1	1	1	1	4	2	3	1	1	20	1	8	18	10	17	7	26	11	1	0	2	1	0	1	4	0	1	0	1	1	1	6	12	3
298	11	171	40	1	0	0	99	1	4	1	4	0	17	1	3	1	1	1	1	6	1	3	0	0	20	1	8	21	13	17	7	24	14	1	0	1	2	0	1	4	0	0	1	1	1	1	7	12	3
302	11	171	32	26	0	0	99	1	3	1	5	1	17	1	3	1	2	1	1	4	4	4	0	0	18	1	14	27	19	17	7	27	17	1	0	2	0	0	1	1	0	1	0	0	1	1	5	14	3
303	11	171	19	12	3	0	99	1	1	1	1	1	17	1	3	1	1	0	1	1	3	3	0	0	20	1	14	18	10	17	7	20	14	0	0	1	0	0	1	2	1	1	1	1	1	1	7	14	3
304	11	171	39	15	0	0	19	1	1	0		1	21	1	3	1	0	1	1	5	3	2	1	1	16	1	14	17	11	21	13	40	16	1	0	2	0	0	1	3	0	0	0	0	1	1	5	16	2
305	11	171	45	30	0	1	20	1	4	1	4	0	15	1	2	1	0	0	0	7	5	1	0	1	16	1	17	21	15	15	7	31	13	0	0	2	1	0	1	3	0	0	0	0	1	1	6	14	2
306	11	171	25	3	0	0	20	1	4	1	1	1	18	1	2	1	1	0	0	3	1	3	0	1	10	0	11	18	12	18	10	29	16	0	0	2	0	0	1	4	0	0	0	0	0	1	6	16	2
324	11	171	21	3	0	0	99	1	1	0		1	21	1	3	1	1	1	1	2	1	3	0	0	16	1	14	19	13	21	13	27	19	1	0	1	0	0	1	4	0	0	0	0	1	1	5	16	3
328	11	171	32	8	0	1	28	1	4	1	4	1	21	1	1	1	1	1	1	4	2	3	0	0	10	0	13	21	15	21	13	24	18	1	0	2	0	0	1	3	0	0	0	0	0	1	5	16	3
383	11	171	20	10	0	0	99	0		0		0	17	1	3	1	2	1	1	2	3	4	1	1	12	1	17	20	12	17	7	38	22	1	0	2	2	1	1	3	0	0	0	0	1	1	6	14	3
398	11	171	38	16	0	0	22	1	4	1	4	1	20	1	1	1	1	1	1	5	3	3	1	1	11	1	9	23	15	20	10	39	16	1	0	2	2	0	1	3	0	0	1	1	1	1	5	14	3
408	11	171	25	20	0	0	99	1	1	1	1	1	17	1	3	1	1	1	1	3	4	3	0	0	8	1	11	15	10	17	7	35	25	1	0	2	2	1	1	3	0	0	1	1	1	1	5	14	3
410	11	171	23	18	0	0	99	1	1	1	1	1	20	1	3	1	0	1	1	2	3	2	0	0	12	1	16	20	12	20	10	41	13	1	0	2	0	0	1	3	0	1	0	0	1	1	5	14	3
412	11	171	24	20	0	0	99	1	2	1	2	1	17	1	3	1	1	1	1	2	4	3	0	1	12	1	11	21	13	17	7	34	24	1	0	2	1	1	1	3	0	1	1	1	1	0	5	10	3
416	11	171	29	3	2	0	29	1	4	1	4	1	16	1	1	1	1	1	1	3	1	3	0	0	16	0	16	16	10	16	8	30	16	1	0	2	0	0	1	3	0	0	0	0	0	1	6	16	3
241	11	176	32	15	0	0	15	1	4	1	4	1	13	1	1	1	0	2	1	4	3	2	1	1	12	1	11	15	10	13	7	33	14	1	1	1	1	1	1	3	0	1	0	1	1	1	7	14	3
251	11	176	40	20	0	0	99	1	3	1	2	1	17	1	3	1	0	1	1	6	4	1	0	0	10	0	12	16	11	17	11	29	15	1	0	2	0	0	1	4	0	0	0	0	0	1	5	12	3
252	11	176	18	3	0	0	99	0		0		0	21	1	3	1	1		1	1	1	3	0	0	13	1	11	21	13	21	11	32	20						1	1	0	1	1	1	1	1	5	14	3
253	11	176	25	20	0	0	99	1	1	1	1	0	17	1	2	1	1	0	0	3	4	3	0	0	20	1	8	15	10	17	7	38	11	0	0	2	0	0	0	1	0	0	0	1	1	1	7	12	3
254	11	176	23	5	0	0	21	1	3	1	3	1	13	1	1	1	1	1	1	2	2	3	0	0	10	1	11	12	10	13	7	30	23	1	0	2	0	0	1	1	1	1	0	0	0	1	5	14	3
255	11	176	40	15	0	0	99	1	7	1	7	1	20	1	3	1	1	1	1	6	3	3	1	1	17	1	11	17	11	20	12	29	15	1	0	2	0	0	1	4	0	0	0	0	1	1	7	16	3
256	11	176	25	10	0	0	99	0		0		1	17	1	3	1	1	1	1	3	3	3	0	0	11	1	14	21	13	17	7	27	17	1	0	2	0	0	1	1	0	0	1	0	1	1	6	14	3
257	11	176	18	1	1	0	99	1	1	0		1	21	1	3	1	1	1	1	1	1	3	0	0	16	0	16	20	14	21	13	20	15	1	0	2	1	1	1	4	0	0	0	0	0	1	5	16	3
258	11	176	45	28	0	0	35	1	7	1	7	1	17	1	1	1	0	1	1	7	4	1	0	1	20	1	14	15	10	17	7	23	17	1	0	2	1	0	1	2	0	0	1	1	1	1	5	12	3
259	11	176	40	37	0	0	99	1	11	1	11	1	17	1	3	1	0	1	1	6	5	1	0	0	20	1	8	15	10	17	7	32	14	1	0	2	0	0	1	4	1	0	0	0	1	1	7	12	3
260	11	176	40	20	3	0	99	1	5	1	5	1	17	1	3	1	0	1	1	6	4	2	0	0	17	1	8	12	7	17	7	20	17	1	0	2	0	0	1	3	0	0	0	1	1	1	5	12	2
261	11	176	20	5	3	0	99	0		0		1	17	1	3	1	0	1	1	2	2	2	0	1	20	1	14	21	13	17	7	20	11	1	0	1	1	0	1	3	0	0	0	1	1	1	5	12	3
262	11	176	48	3	0	0	45	1	9	1	7	1	23	1	1	1	1	1	1	7	1	3	0	0	10	0	13	17	11	23	17	23	20	1	0	2	0	0	1	3	0	0	0	0	0	1	6	4	3
263	11	176	26	23	1	0	99	1	2	1	4	1	22	1	3	1	1	1	1	3	4	3	0	0	10	1	16	17	12	22	16	27	16	1	0	1	0	0	1	3	0	0	0	0	1	1	7	10	3
264	11	176	29	29	0	0	99	1	4	1	5	1	22	1	3	1	1	1	1	3	4	3	0	1	10	1	15	20	14	22	14	19	19	1	0	1	0	0	1	3	0	1	0	0	0	1	5	16	3
265	11	176	32	10	0	0	20	1	3	1	3	1	17	1	1	1	0	1	1	4	3	2	1	1	11	1	14	18	10	17	7	39	23	1	0	1	0	0	1	4	1	1	0	1	0	1	6	14	1
266	11	176	23	6	0	0	20	1	2	1	2	1	17	1	1	1	1	3	1	2	2	3	1	1	12	1	10	20	12	17	7	42	14	1	2	2	2	1	1	1	0	0	1	1	1	1	6	14	1
267	11	176	45	20	0	0	23	1	7	1	7	1	17	1	1	1	0	1	1	7	4	2	0	0	11	1	11	18	10	17	7	38	23	1	0	1	0	0	1	1	0	0	0	0	1	1	5	14	1
268	11	176	22	3	0	0	99	1	2	1	2	1	16	1	3	1	1	3	1	2	1	3	1	1	12	1	11	13	11	16	10	37	11	1	2	2	2	1	1	4	1	1	1	1	1	1	5	14	3
269	11	176	19	1	2	0	99	1	1	1	1	1	17	1	3	1	0	1	1	1	1	2	0	0	20	1	8	21	13	17	7	23	11	1	0	1	2	0	1	3	0	1	1	1	1	1	6	12	3
270	11	176	49	33	0	0	21	1	8	1	8	1	17	1	1	1	0	1	1	7	5	2	0	1	14	1	11	18	10	17	7	21	17	1	0	2	0	0	1	3	0	0	0	0	1	1	5	12	3
271	11	176	36	9	0	0	28	1	5	1	0	1	21	1	1	1	0	1	1	5	2	2	0	1	16	0	16	19	13	21	13	25	19	1	0	2	0	0	1	3	0	0	0	0	0	0	5	16	3
272	11	176	21	4	0	0	99	1	2	0		0	21	1	3	1	1	1	1	2	1	3	1	1	16	0	13	19	13	21	15	23	16	1	0	1	0	0	1	3	0	0	0	0	0	1	7	16	3
273	11	176	49	49	0	0	25	1	3	1	6	1	19	1	2	1	0	2	1	7	5	2	0	0	12	1	14	20	12	19	9	38	21	1	1	2	2	1	1	3	0	0	0	0	1	1	6	14	3
274	11	176	48	30	0	0	23	1	6	1	6	1	20	1	1	1	0	2	1	7	5	1	1	1	11	1	8	17	12	20	10	41	25	1	1	2	2	1	1	4	0	0	1	0	1	1	7	14	1
275	11	176	49	30	0	0	27	1	5	1	4	1	17	1	1	1	0	1	1	7	5	1	0	0	20	1	8	18	10	17	7	22	14	1	0	2	1	0	1	3	0	0	1	1	1	1	7	12	3
276	11	176	30	5	3	0	99	1	2	1	2	1	17	1	3	1	1	1	1	4	2	3	1	1	14	1	14	24	16	17	7	22	14	1	0	2	0	0	1	2	0	0	0	1	0	1	5	14	3
277	11	176	19	19	0	0	99	0		0		0	17	1	3	1	1	1	1	1	3	3	0	1	17	1	14	19	11	17	7	23	14	1	0	1	1	0	1	4	0	0	0	1	0	1	7	14	1
278	11	176	22	19	3	0	99	1	1	1	1	1	17	1	3	1	1	1	1	2	3	3	0	0	20	1	11	15	10	17	7	27	17	1	0	1	0	0	1	4	0	0	1	1	1	1	5	12	3
279	11	176	20	2	0	0	99	1	1	0		1	20	1	3	1	0	1	1	2	1	2	0	0	16	0	16	17	11	20	12	18	16	1	0	2	0	0	1	1	0	0	0	0	0	0	5	14	3
280	11	176	28	11	0	0	99	1	4	1	2	1	22	1	3	1	1	0	1	3	3	3	1	1	16	0	17	19	13	22	14	23	16	0	0	2	0	0	1	4	0	0	0	0	0	1	5	8	3
281	11	176	27	9	0	0	99	1	2	1	2	1	18	1	3	1	1	1	1	3	2	3	1	1	16	1	14	17	11	18	10	17	17	1	0	2	0	0	1	3	0	0	0	0	1	1	6	16	3
282	11	176	42	20	0	0	19	1	5	1	3	1	20	1	3	1	0	1	1	6	4	1	0	1	10	1	14	19	13	20	12	21	20	1	0	2	2	1	1	3	0	0	0	0	1	1	5	12	2
283	11	176	24	15	0	0	99	1	2	1	2	1	18	1	3	1	1	1	1	2	3	3	1	1	16	1	14	19	11	18	8	39	16	1	0	2	2	1	1	4	1	1	1	0	1	1	5	14	3
284	11	176	26	19	0	0	99	1	2	1	2	1	17	1	3	1	1	1	1	3	3	3	0	0	12	1	12	18	10	17	7	39	23	1	0	1	0	0	1	3	1	0	0	0	1	1	5	14	3
285	11	176	20	20	0	0	99	1	1	1	1	1	17	1	3	1	1	1	1	2	4	3	0	0	12	1	17	21	16	17	7	35	23	1	0	1	0	0	1	3	0	1	1	1	1	1	5	12	3
337	11	176	42	24	0	0	18	1	7	0		1	17	1	2	1	0	1	1	6	4	1	1	1	12	0	11	15	10	17	7	34	11	0	1	2	2	1	1	4	0	0	0	0	0	1	5	14	1
338	11	176	21	10	0	0	99	0		0		1	17	1	3	1	0	1	1	2	3	2	0	1	20	1	11	18	10	17	7	22	8	1	0	1	1	0	1	3	1	0	0	1	1	1	5	12	3
339	11	176	40	5	0	0	99	1	2	1	2	1	17	1	3	1	0	1	1	6	2	1	0	1	12	1	11	18	10	17	7	26	17	1	0	1	1	0	1	3	1	0	1	1	1	1	8	12	3
340	11	176	44	15	0	0	19	1	7	1	3	1	19	1	1	1	0	1	1	6	3	1	0	0	16	0	18	20	14	19	11	34	24	1	0	1	0	0	1	3	0	0	0	0	0	1	7	16	2
341	11	176	45	23	0	1	99	1	9	1	1	1	19	1	3	1	0	1	1	7	4	1	0	1	16	0	12	21	15	19	11	31	19	1	0	2	0	0	1	4	0	0	0	0	0	1	8	16	3
343	11	176	39	27	0	0	99	1	5	1	5	1	17	1	3	1	0	1	1	5	4	2	1	1	12	1	12	18	10	17	7	41	17	1	0	1	0	0	1	4	1	1	1	1	0	1	5	14	1
344	11	176	41	18	0	1	22	1	4	1	4	1	20	1	1	1	1	1	1	6	3	3	0	0	16	1	14	16	11	20	12	28	16	1	0	1	0	0	1	4	0	0	0	0	1	1	5	8	1
345	11	176	28	1	0	0	99	1	1	1	1	1	23	1	3	1	1	1	1	3	1	3	0	0	12	1	16	22	14	23	13	38	19	1	0	1	0	0	1	1	1	0	0	1	1	1	5	14	3
346	11	176	45	21	0	0	35	1	5	1	4	1	17	1	1	1	1	1	1	7	4	3	0	1	20	1	14	18	10	17	7	24	17	1	0	1	0	0	1	3	1	0	0	0	1	1	7	14	2
347	11	176	26	20	0	0	99	0		0		1	21	1	3	1	1	1	1	3	4	3	0	0	11	1	16	24	16	21	11	32	17	1	0	1	0	0	1	4	0	0	0	0	1	1	10	12	3
349	11	176	49	3	0	0	30	1	8	1	8	1	21	1	2	1	0	1	1	7	1	2	0	0	12	1	17	18	13	21	11	30	29	1	0	2	0	0	1	1	0	0	0	1	1	1	7	14	2
350	11	176	44	10	3	0	30	1	6	1	4	1	17	1	3	1	0	1	1	6	3	2	0	1	20	1	8	15	7	17	7	33	17	0	1	2	1	0	1	4	0	1	1	1	1	0	8	12	3
351	11	176	21	21	3	0	99	0		0		0	25	1	3	1	1	1	1	2	4	3	0	0	20	1	12	24	16	25	15	25	17	1	0	2	1	0	1	4	0	0	1	1	0	1	5	14	3
352	11	176	20	9	3	0	99	1	1	1	1	0	21	1	3	1	1	1	1	2	2	3	0	0	10	1	11	21	13	21	11	19	17	1	0	1	0	0	1	1	1	0	0	1	1	1	5	13	3
353	11	176	42	20	0	0	20	1	6	1	5	1	19	1	1	1	0	1	1	6	4	1	0	0	10	0	14	16	10	19	13	18	22	1	0	1	0	0	1	1	0	0	0	0	0	1	6	16	3
379	11	176	30	3	0	0	99	1	1	0		1	18	1	2	1	1		1	4	1	3	0	0	16	0	14	14	11	18	10	27	17						1	3	0	0	0	0	0	0	5	16	3
388	11	176	23	7	0	0	18	1	2	0		1	16	1	1	1	0	1	1	2	2	2	0	0	20	0	15	13	9	16	12	18	19	1	0	1	0	0	1	3	0	0	0	0	0	1	5	14	3
389	11	176	19	19	0	0	99	0		0		1	15	1	2	1	1	1	1	1	3	3	0	0	16	1	13	15	11	15	9	21	20	1	0	1	0	0	1	4	0	1	0	1	1	1	5	16	3
390	11	176	20	17	0	0	99	1	1	1	1	1	17	1	3	1	1	1	1	2	3	3	0	0	8	0	11	18	10	17	7	32	11	1	0	1	0	0	1	4	0	0	0	0	0	0	7	10	3
392	11	176	42	40	0	0	23	1	1	1	1	1	17	1	1	1	0	2	1	6	5	2	1	1	8	1	8	21	13	17	7	29	23	1	1	2	2	1	1	1	1	1	1	1	1	1	5	14	3
393	11	176	29	10	0	0	99	1	10	1	12	1	17	1	3	1	0	1	1	3	3	1	0	0	12	1	13	17	12	17	7	32	22	1	0	2	1	1	1	4	1	1	0	1	1	0	5	10	1
394	11	176	20	14	0	0	99	1	1	1	1	0	13	1	3	1	1	1	1	2	3	3	0	0	16	1	14	15	10	13	7	33	23	1	0	1	0	0	1	2	0	1	0	0	1	1	5	14	1
396	11	176	43	30	0	0	99	1	9	1	12	1	17	1	3	1	0	1	1	6	5	2	0	1	20	1	8	15	10	17	7	36	17	1	0	1	0	0	1	4	0	1	0	0	1	1	11	12	3
397	11	176	25	1	0	0	99	1	3	1	3	1	25	1	3	1	1	1	1	3	1	3	0	1	20	1	14	27	19	25	15	22	14	1	0	2	1	0	1	1	1	1	0	1	1	1	5	14	3
399	11	176	22	16	0	0	99	1	1	1	1	0	25	1	2	1	1	0	0	2	3	3	0	1	20	1	11	24	16	25	15	24	11	0	0	1	2	0	0	4	0	0	0	1	1	1	5	14	3
400	11	176	27	3	0	0	99	1	2	1	2	0	25	1	3	1	1	1	1	3	1	3	0	0	20	1	11	24	16	25	15	25	17	1	0	2	0	0	1	2	0	0	0	0	1	1	7	10	3
1	11	180	48	25	0	0	18	1	9	1	5	1	20	1	2	1	0	0	0	7	4	1	0	0	10	1	16	18	12	20	13	20	20	0	0	1	0	0	1	3	0	0	0	0	1	1	5	16	3
2	11	180	26	6	0	0	99	1	2	0		1	17	1	3	1	1	1	1	3	2	3	0	1	10	1	11	17	11	17	11	27	16	1	0	2	0	0	1	3	0	1	0	0	0	1	5	14	3
3	11	180	22	20	0	0	99	1	1	0		1	20	1	3	1	2	1	1	2	4	4	0	0	16	0	13	18	12	20	12	24	17	1	0	2	0	0	1	3	0	0	0	0	0	1	5	16	3
4	11	180	37	12	0	0	26	1	5	1	10	1	25	1	1	1	0	1	1	5	3	2	0	0	16	1	14	24	16	25	15	32	17	1	0	2	0	0	1	3	1	1	1	1	1	1	5	14	3
5	11	180	18	6	0	0	99	0		0		1	17	1	3	1	1	2	1	1	2	3	0	0	16	1	11	15	10	17	7	31	17	1	1	1	1	1	1	4	1	1	1	1	1	1	5	14	3
6	11	180	28	6	0	0	99	1	3	1	3	1	21	1	3	1	0	1	1	3	2	2	0	0	14	1	11	21	13	21	11	30	23	1	0	2	1	1	1	4	0	0	0	0	1	1	6	14	1
7	11	180	34	29	0	0	20	1	7	1	6	1	17	1	1	1	0	1	1	4	4	2	0	1	20	1	11	18	10	17	7	31	11	1	0	2	1	0	1	3	0	1	0	1	1	1	6	10	3
8	11	180	28	9	0	0	19	1	4	1	4	1	21	1	1	1	1	1	1	3	2	3	1	1	13	1	15	18	13	21	15	28	15	1	0	1	0	0	1	3	1	1	0	1	0	1	6	8	3
9	11	180	35	35	0	0	24	1	3	1	3	1	21	1	1	1	0	1	1	5	5	2	0	0	11	1	12	23	18	21	11	19	11	1	0	2	1	0	1	3	0	1	0	1	1	1	6	14	3
10	11	180	31	9	0	0	28	1	4	1	4	1	18	1	1	1	1	1	1	4	2	3	0	1	17	1	10	21	13	18	8	27	18	1	0	2	0	0	1	2	0	1	0	1	0	1	7	8	3
11	11	180	38	30	0	0	19	1	9	1	6	1	23	1	1	1	0	1	1	5	5	1	0	1	15	1	10	21	13	23	13	23	22	1	0	1	0	0	1	3	0	0	0	1	1	1	6	14	3
12	11	180	19	10	0	0	0	1	1	1	2	0	21	1	3	1	1	2	1	1	3	3	1	1	20	1	10	21	14	21	11	31	17	1	1	1	1	1	1	4	0	1	1	1	1	1	7	8	3
13	11	180	33	20	0	0	29	1	2	1	2	1	17	1	1	1	0	1	1	4	4	2	1	1	17	1	15	18	10	17	7	30	12	1	0	2	1	0	1	2	0	1	1	1	1	1	5	10	3
14	11	180	27	23	0	0	23	1	2	1	2	1	17	1	1	1	0	1	1	3	4	2	0	0	18	1	8	24	16	17	7	26	14	1	0	1	0	0	1	3	0	1	0	1	1	1	6	12	3
15	11	180	22	22	0	0	0	0		0		1	19	1	2	1	0		1	2	4	1	1	1	14	1	17	21	14	19	11	38	9						1	4	1	0	0	1	1	1	10	9	3
16	11	180	20	1	6	0	18	1	1	1	1	1	17	1	1	1	1	1	1	2	1	3	0	0	13	1	11	18	10	17	7	18	15	1	0	1	0	0	1	2	0	0	0	1	1	1	5	10	3
17	11	180	23	3	0	0	19	1	2	1	2	0	17	1	1	1	1	1	1	2	1	3	1	1	12	1	11	19	11	17	7	33	11	1	0	2	1	0	1	3	0	1	1	1	1	1	7	6	3
19	11	180	33	30	0	0	20	1	3	1	2	1	20	1	1	1	0	1	1	4	5	1	0	0	15	1	9	24	16	20	10	21	15	1	0	1	0	0	1	1	0	0	0	1	1	1	7	8	3
20	11	180	39	39	0	0	20	1	7	1	7	1	21	1	1	1	0	1	1	5	5	1	1	1	11	1	14	18	12	21	17	32	11	1	0	1	0	0	1	3	0	0	1	1	1	1	7	10	2
22	11	180	35	18	0	0	22	1	4	1	4	1	16	1	1	1	0	1	1	5	3	1	1	1	16	1	12	14	9	16	12	17	17	1	0	1	0	0	1	4	0	1	0	1	1	1	5	8	1
23	11	180	39	10	0	0	19	1	5	1	5	0	16	1	2	1	0	1	1	5	3	2	0	1	15	0	19	16	10	16	12	34	22	0	1	1	1	0	1	4	0	0	0	0	0	1	7	10	1
24	11	180	30	25	0	0	20	1	6	1	5	0	13	1	3	1	0	0	1	4	4	1	0	0	20	1	11	23	17	13	11	41	22	0	0	2	0	0	1	4	0	0	0	0	1	1	6	12	2
25	11	180	40	16	0	0	30	1	6	1	6	1	17	1	1	1	1	1	1	6	3	3	0	0	10	0	21	13	9	17	13	16	15	1	0	1	0	0	1	3	0	0	0	0	0	1	7	8	3
26	11	180	26	26	0	0	25	1	2	1	2	1	22	1	1	1	1	2	1	3	4	3	0	0	18	1	18	20	12	22	12	21	20	1	1	1	1	0	1	1	0	0	0	0	1	1	6	10	3
27	11	180	44	40	0	1	17	1	1	1	8	1	18	1	1	1	0	2	1	6	5	1	0	0	17	1	13	19	11	18	8	38	22	1	1	1	1	0	1	1	0	1	0	1	1	1	9	8	3
28	11	180	32	1	0	0	18	1	2	1	2	1	18	1	1	1	1	2	1	4	1	3	0	0	12	1	16	19	11	18	8	48	17	1	1	1	1	1	1	4	1	0	0	0	1	1	5	8	3
29	11	180	29	4	0	0	25	0		0		1	18	1	1	1	0	2	1	3	1	2	1	1	16	1	16	23	16	18	8	39	17	1	1	1	1	0	1	1	1	0	0	1	1	1	6	8	3
30	11	180	18	15	0	0	99	0		0		1	17	1	3	1	0	1	1	1	3	2	1	1	11	1	9	12	7	17	7	25	8	1	0	1	0	0	1	2	0	1	1	1	1	1	7	14	3
31	11	180	35	25	0	1	15	1	2	1	2	1	15	1	1	1	0	1	1	5	4	2	0	0	9	1	10	18	12	15	9	28	16	1	0	1	0	0	1	3	0	0	1	0	0	0	6	10	3
33	11	180	21	21	0	0	99	0		0		1	18	1	3	1	1	1	1	2	4	3	0	1	20	1	20	25	17	18	8	20	20	1	0	1	0	0	1	2	0	1	0	1	0	1	5	14	3
35	11	180	34	34	0	0	26	1	4	1	4	1	17	1	2	1	0	1	1	4	5	2	1	1	16	1	8	16	10	17	7	25	8	1	0	2	0	0	1	1	0	1	0	1	0	1	6	12	3
37	11	180	30	10	0	0	25	1	2	1	2	1	11	1	1	1	1	2	1	4	3	3	0	0	10	0	17	15	9	11	7	31	16	1	1	1	1	0	1	1	0	0	0	0	0	1	5	8	3
39	11	180	20	20	0	0	99	0		0		1	17	1	3	1	2	2	1	2	4	4	1	1	15	1	19	23	15	17	7	24	17	1	1	1	1	0	1	3	1	1	1	1	0	1	7	12	3
40	11	180	18	2	0	0	18	1	2	1	2	0	25	1	1	1	1	2	1	1	1	3	1	1	16	1	14	30	22	25	15	32	26	1	1	1	1	1	1	4	1	1	1	0	1	1	8	8	3
41	11	180	21	21	0	0	0	0		0		1	17	1	2	1	1		1	2	4	3	0	0	15	1	12	20	12	17	7	41	26						1	4	1	0	1	0	1	1	7	8	3
42	11	180	27	3	0	0	20	1	3	1	4	1	20	1	1	1	1	2	1	3	1	3	0	0	13	1	13	17	10	20	10	29	17	1	1	1	1	0	1	4	0	0	0	0	1	1	5	9	3
43	11	180	34	20	0	0	15	1	6	1	6	1	15	1	1	1	0	2	1	4	4	2	0	0	16	1	14	15	10	15	8	31	17	1	1	1	1	0	1	4	0	0	0	1	1	1	6	8	3
44	11	180	25	25	0	0	21	1	2	1	4	1	18	1	1	1	1	2	1	3	4	3	0	0	10	1	15	22	14	18	8	33	22	1	1	1	1	0	1	3	0	0	1	1	1	1	7	8	3
45	11	180	26	25	0	0	24	1	3	1	3	1	20	1	1	1	0	1	1	3	4	2	1	1	10	1	9	22	14	20	10	30	14	1	0	1	1	0	1	3	0	1	0	1	1	1	8	14	3
46	11	180	20	16	0	0	99	1	2	1	2	1	17	1	3	1	1	1	1	2	3	3	0	0	18	1	9	18	10	17	7	20	20	1	0	2	0	0	1	3	0	1	0	1	0	1	5	10	3
47	11	180	38	28	0	0	24	1	4	1	8	1	19	1	1	1	1	2	1	5	4	3	0	0	15	1	10	21	13	19	9	39	13	2	0	2	0	1	1	1	0	0	1	1	1	1	9	10	1
48	11	180	40	20	0	0	18	1	4	1	4	1	23	1	1	1	0	2	1	6	4	1	1	1	15	1	18	20	12	23	13	42	19	2	0	2	0	1	1	4	1	1	1	1	1	1	8	14	3
49	11	180	42	40	0	0	30	1	5	1	4	1	17	1	1	1	0	1	1	6	5	2	0	0	17	1	9	21	13	17	7	20	11	1	0	2	0	0	1	3	0	1	0	1	1	1	8	14	3
50	11	180	23	18	0	0	99	1	2	1	2	1	17	1	3	1	1	1	1	2	3	3	0	0	20	1	11	15	7	17	7	19	17	1	0	1	1	0	1	2	0	1	1	1	1	1	5	14	3
51	11	180	22	18	0	0	99	1	2	1	2	1	17	1	3	1	1	1	1	2	3	3	0	1	20	1	9	18	10	17	7	24	14	1	0	1	1	0	1	4	0	0	0	1	1	1	5	14	3
52	11	180	32	20	0	0	99	1	5	1	1	1	17	1	3	1	0	1	1	4	4	1	0	1	16	1	8	18	10	17	7	28	17	1	0	2	1	0	1	2	0	1	0	1	0	1	6	12	3
53	11	180	40	3	0	0	30	1	5	1	5	1	16	1	3	1	0	1	1	6	1	2	0	1	16	1	12	15	11	16	11	34	13	1	0	2	0	0	1	3	0	1	1	1	1	1	5	16	3
55	11	180	38	12	3	0	99	1	3	1	3	1	19	1	2	1	1	0	0	5	3	3	0	1	16	1	11	15	12	19	14	34	17	0	0	2	0	0	0	3	1	1	1	1	1	1	7	16	3
57	11	180	18	17	3	0	99	1	1	1	1	1	17	1	3	1	1	1	1	1	3	3	1	1	18	1	9	22	14	17	7	23	11	1	0	1	0	0	1	4	1	1	0	1	1	1	5	12	3
60	11	180	28	20	0	0	25	1	3	1	3	1	21	1	1	1	0	1	1	3	4	1	0	0	12	1	11	18	13	21	11	31	17	1	0	1	0	0	1	1	0	0	0	1	1	1	7	14	3
61	11	180	35	11	0	0	25	1	2	1	2	1	20	1	1	1	1	1	1	5	3	3	1	1	13	1	13	15	9	20	12	20	15	1	0	2	0	0	1	4	0	0	0	0	1	0	6	4	1
62	11	180	40	9	0	0	30	1	7	1	7	1	18	1	1	1	0	1	1	6	2	2	0	0	8	1	15	18	12	18	13	18	18	1	0	2	0	0	1	1	0	0	0	1	1	1	6	12	3
65	11	180	22	21	0	0	22	1	1	0		1	24	1	1	1	1	1	1	2	4	3	0	0	16	1	14	22	16	24	17	25	18	1	0	1	0	0	1	1	0	1	0	1	0	1	6	14	3
66	11	180	26	7	0	0	19	1	3	1	5	1	22	1	1	1	1	1	1	3	2	3	0	0	15	1	12	24	18	22	12	43	14	1	0	1	0	1	1	3	0	0	1	0	1	1	7	14	3
69	11	180	36	9	0	0	20	1	2	1	4	1	17	1	1	1	2	2	1	5	2	4	0	0	10	1	21	19	11	17	7	36	15	1	1	2	1	1	1	1	1	1	1	1	1	1	9	14	3
73	11	180	37	25	0	0	23	1	5	1	7	0	15	1	1	1	1	1	1	5	4	3	1	1	9	1	11	18	12	15	10	26	15	1	0	2	0	0	1	4	0	0	0	0	1	1	6	6	3
83	11	180	20	17	0	0	99	1	2	1	2	1	17	1	3	1	1	1	1	2	3	3	0	0	20	1	8	18	10	17	7	22	17	1	0	2	0	0	1	3	0	0	0	1	0	1	6	14	3
84	11	180	19	18	0	0	99	1	1	1	1	1	17	1	3	1	1	1	1	1	3	3	0	0	14	1	11	21	13	17	7	19	11	1	0	1	1	0	1	3	0	0	0	1	1	1	5	14	3
89	11	180	25	18	8	0	18	1	3	1	3	1	20	1	1	1	1	1	1	3	3	3	0	0	10	1	13	17	11	20	12	16	19	1	0	1	0	0	1	2	0	0	0	1	0	1	5	16	3
92	11	180	18	1	1	0	99	1	1	0		1	19	1	3	1	1	2	1	1	1	3	1	1	16	1	12	13	8	19	15	22	20	1	1	1	1	1	1	3	0	1	0	1	1	0	5	0	3
94	11	180	19	3	0	0	16	1	2	1	2	1	14	1	1	1	1	2	1	1	1	3	1	1	13	1	12	13	10	14	10	41	17	1	1	2	1	1	1	3	0	0	1	1	1	0	7	10	3
117	11	180	45	25	0	0	20	1	8	1	1	1	17	1	1	1	0	1	1	7	4	2	1	1	20	1	11	15	7	17	7	30	15	1	0	1	1	0	1	3	1	0	0	1	0	1	7	12	3
120	11	180	25	7	9	0	25	1	3	1	3	1	15	1	1	1	1	2	1	3	2	3	0	0	12	1	13	17	11	15	8	42	20	1	1	2	1	1	1	3	0	0	0	1	0	1	6	14	3
149	11	180	42	42	0	0	30	1	5	1	8	1	15	1	1	1	0	2	1	6	5	1	0	0	12	1	14	16	9	15	7	36	23	1	1	2	1	1	1	3	0	1	0	0	1	1	7	14	3
150	11	180	28	1	5	0	99	1	4	1	4	1	17	1	3	1	1	1	1	3	1	3	1	1	17	1	8	12	7	17	7	24	11	1	0	2	1	0	1	2	0	1	1	1	1	1	5	14	2
151	11	180	24	18	3	0	99	1	2	0		1	16	1	3	1	1	1	1	2	3	3	0	0	14	1	13	15	11	16	10	16	17	1	0	1	0	0	1	2	0	0	0	0	1	1	5	16	1
293	11	180	42	5	6	0	30	1	2	1	4	1	13	1	3	1	1	1	1	6	2	3	1	1	16	1	10	13	9	13	10	37	18	1	0	2	0	0	1	4	0	0	0	1	0	1	7	16	3
301	11	180	20	2	3	0	99	1	1	1	1	1	17	1	3	1	0	1	1	2	1	2	1	1	18	1	8	18	10	17	7	26	14	1	0	2	2	0	1	2	0	0	1	1	1	1	6	10	3
310	11	180	42	22	0	0	20	1	10	1	9	1	17	1	1	1	1	1	1	6	4	3	0	1	19	1	11	21	13	17	7	29	14	1	0	2	2	0	1	3	1	0	0	1	0	1	6	14	3
320	11	180	25	25	0	0	99	1	4	1	4	1	17	1	3	1	0	1	1	3	4	2	1	1	20	1	8	18	10	17	7	31	8	1	0	1	0	0	1	2	1	0	0	1	0	1	6	14	3
854	11	180	35	35	0	0	99	1	5	1	3	1	17	1	2	1	1	0	0	5	5	3	0	1	20	1	16	21	13	17	7	29	11	0	0	2	1	0	1	3	0	0	0	1	0	1	5	14	3
18	11	181	28	10	0	0	26	1	3	1	3	1	17	1	1	1	1	1	1	3	3	3	0	0	8	0	19	18	12	17	9	25	19	1	0	1	0	0	1	3	0	0	0	0	0	1	5	2	3
21	11	181	28	12	3	0	19	1	3	1	4	1	17	1	1	1	1	1	1	3	3	3	0	0	10	1	14	16	11	17	13	16	15	1	0	2	0	0	1	3	0	0	0	1	1	1	6	6	1
32	11	181	22	19	0	0	99	1	1	1	1	1	17	1	3	1	2	1	1	2	3	4	0	1	20	1	17	24	16	17	7	18	20	1	0	2	0	0	1	1	0	1	0	1	0	1	6	14	3
34	11	181	33	16	0	0	99	1	7	1	3	1	20	1	3	1	0	1	1	4	3	2	0	0	16	1	13	17	12	20	12	26	19	1	0	2	0	0	1	3	0	1	1	1	1	1	5	16	2
36	11	181	46	7	0	0	25	1	4	1	6	1	17	1	1	1	0	1	1	7	2	2	0	1	20	1	8	21	13	17	7	21	14	1	0	2	0	0	1	4	0	0	0	1	0	1	6	14	3
38	11	181	35	12	0	0	99	1	4	1	4	1	25	1	3	1	0	1	1	5	3	2	0	1	20	1	11	21	13	25	15	36	14	1	0	1	1	0	1	4	0	0	1	1	1	1	7	12	3
58	11	181	18	13	0	0	99	1	1	0		1	21	1	3	1	1	1	1	1	3	3	1	1	16	1	15	20	14	21	15	45	17	1	0	1	0	0	1	2	0	0	0	0	1	0	6	12	3
59	11	181	49	25	0	0	20	1	6	1	6	1	18	1	1	1	0	1	1	7	4	2	0	0	12	1	13	17	11	18	14	22	22	1	0	2	0	0	1	3	0	1	0	0	0	0	7	10	3
63	11	181	28	27	0	0	99	1	4	1	4	0	19	1	3	1	0	1	1	3	4	2	0	0	16	1	16	19	13	19	14	34	13	1	0	2	0	0	1	2	0	1	0	1	1	0	5	16	3
64	11	181	43	19	0	0	20	1	8	1	8	1	14	1	1	1	0	1	1	6	3	2	0	0	12	0	14	15	9	14	10	22	19	1	0	2	0	0	1	4	0	0	0	0	0	1	8	16	2
67	11	181	21	8	0	0	99	1	2	1	2	0	19	1	3	1	1	2	1	2	2	3	1	1	12	1	14	18	13	19	13	22	15	2	0	2	0	0	1	3	0	1	0	0	0	1	6	15	3
68	11	181	23	1	0	0	23	0		1	2	1	21	1	1	1	2	3	1	2	1	4	1	1	13	1	11	12	7	21	11	39	14	2	1	2	1	1	1	1	0	1	1	1	1	1	9	8	3
70	11	181	31	20	0	0	19	1	4	1	8	1	17	1	1	1	1	1	1	4	4	3	0	0	15	1	16	17	15	17	7	40	19	1	0	2	0	0	1	3	1	0	1	1	0	1	7	14	2
71	11	181	38	18	0	0	21	1	5	1	5	1	23	1	1	1	2	1	1	5	3	4	0	0	14	1	19	22	14	23	13	39	25	1	0	2	0	0	1	1	1	0	0	0	0	1	6	12	3
72	11	181	32	1	6	0	30	1	2	1	2	1	17	1	1	1	1	1	1	4	1	3	0	0	18	1	11	18	10	17	7	25	14	1	0	1	1	0	1	3	0	0	0	1	1	1	6	16	3
74	11	181	24	19	0	0	99	1	3	1	3	1	17	1	3	1	0	1	1	2	3	2	0	0	20	1	8	18	10	17	7	32	8	1	0	1	2	0	1	3	0	1	0	1	0	1	7	14	3
75	11	181	36	4	3	0	99	0		0		1	20	1	3	1	1	1	1	5	1	3	0	0	16	1	13	19	13	20	12	26	15	1	0	2	0	0	1	4	0	0	0	1	0	1	5	16	3
76	11	181	41	19	0	0	25	1	3	1	3	1	21	1	1	1	0	1	1	6	3	2	0	1	8	1	13	17	11	21	13	24	17	1	0	1	0	0	1	3	0	1	0	1	0	1	5	16	3
77	11	181	30	4	8	0	27	1	1	1	3	1	17	1	1	1	0	1	1	4	1	2	0	0	16	1	20	17	12	17	11	41	17	1	0	1	0	0	1	1	0	1	0	0	1	1	5	14	3
78	11	181	38	38	0	0	31	1	6	1	7	1	10	1	2	1	0	1	1	5	5	2	1	1	19	1	15	10	8	10	8	55	23	1	0	1	0	0	1	4	0	1	0	0	1	1	7	14	3
79	11	181	45	20	0	0	25	1	7	1	11	1	17	1	1	1	0	1	1	7	4	2	1	1	17	1	12	15	7	17	7	41	15	1	0	2	0	0	1	1	0	0	0	0	1	1	11	14	3
80	11	181	30	26	0	0	20	1	2	1	2	1	17	1	1	1	1	1	1	4	4	3	1	1	18	1	8	18	10	17	7	24	17	1	0	2	0	0	1	3	0	1	0	1	0	1	6	16	2
81	11	181	25	20	2	0	99	1	1	1	1	1	17	1	2	1	1		1	3	4	3	0	0	18	1	11	23	15	17	7	23	12						1	3	0	0	0	1	0	1	5	16	3
82	11	181	30	28	0	0	99	1	2	1	0	0	17	1	3	1	1	1	1	4	4	3	0	0	15	1	8	18	10	17	7	24	14	1	0	2	2	0	1	3	0	1	0	1	0	1	5	16	3
85	11	181	30	3	0	0	25	1	2	1	2	1	21	1	1	1	1	1	1	4	1	3	0	0	17	1	11	24	19	21	11	27	11	1	0	2	0	0	1	3	0	0	0	1	1	1	5	12	2
86	11	181	36	26	0	0	99	1	4	1	4	1	19	1	3	1	1	1	1	5	4	3	0	1	8	1	14	17	11	19	11	24	18	1	0	2	0	0	1	3	1	0	0	0	1	1	6	16	3
87	11	181	47	10	0	0	19	1	7	1	7	1	22	1	1	1	0	1	1	7	3	1	0	1	16	1	13	17	11	22	14	23	19	1	0	2	0	0	1	4	0	0	0	0	1	1	5	16	2
88	11	181	49	20	0	0	20	1	3	1	5	1	22	1	2	1	2	1	1	7	4	4	0	0	16	0	15	21	15	22	14	28	15	1	0	2	0	0	1	2	0	0	0	0	0	1	5	12	3
90	11	181	42	20	0	0	17	1	5	1	5	1	20	1	1	1	0	1	1	6	4	2	0	1	16	1	13	18	12	20	12	23	12	1	0	2	0	0	1	1	0	0	1	1	1	1	5	14	3
91	11	181	45	10	2	0	20	1	4	1	4	1	20	1	1	1	0	1	1	7	3	1	0	0	8	0	14	18	12	20	12	19	17	1	0	2	0	0	1	3	0	0	0	0	0	1	5	16	1
92	11	181	26	26	0	0	17	1	1	1	1	1	18	1	2	1	1	2	1	3	4	3	1	1	12	1	13	20	12	18	8	44	20	1	1	2	1	1	1	1	0	1	1	1	0	1	5	14	3
93	11	181	30	4	8	0	23	1	3	1	6	1	15	1	1	1	0	2	1	4	1	2	0	0	16	1	10	15	9	15	8	40	20	1	1	2	1	1	1	4	1	1	0	1	1	1	11	14	3
95	11	181	28	3	0	0	27	1	5	1	8	1	18	1	1	1	2	2	1	3	1	4	0	0	12	1	12	22	14	18	8	40	14	1	1	2	1	1	1	1	0	1	1	0	1	1	9	14	3
96	11	181	32	15	0	1	99	1	5	1	3	1	17	1	3	1	0	1	1	4	3	2	1	1	19	1	10	15	10	17	7	45	8	1	0	2	2	0	1	3	1	1	1	1	1	1	5	10	3
98	11	181	30	20	0	0	99	1	2	1	2	1	17	1	3	1	2	1	1	4	4	4	0	1	17	1	13	26	18	17	7	25	15	1	0	2	2	0	1	2	1	0	1	1	1	1	6	14	3
99	11	181	23	20	0	0	99	0		0		1	17	1	3	1	1	1	1	2	4	3	0	1	19	1	11	24	16	17	7	28	14	1	0	2	2	0	1	3	0	0	1	1	0	1	6	14	3
100	11	181	28	26	0	0	99	1	2	1	2	1	17	1	3	1	1	1	1	3	4	3	0	1	19	1	11	24	16	17	7	27	11	1	0	2	1	0	1	3	0	1	0	1	1	1	5	14	3
101	11	181	28	12	3	0	99	1	4	1	4	1	17	1	3	1	1	1	1	3	3	3	0	0	20	1	11	18	10	17	7	24	11	1	0	2	0	0	1	3	0	1	0	1	1	1	5	14	3
102	11	181	37	10	0	0	99	1	5	1	6	1	21	1	3	1	1	1	1	5	3	3	0	0	7	1	12	15	11	21	14	21	17	1	0	2	0	0	1	1	1	0	0	0	1	1	5	0	3
103	11	181	23	22	8	0	99	1	1	0		1	22	1	3	1	1	1	1	2	4	3	0	1	16	1	15	19	13	22	15	29	16	1	0	1	0	0	1	3	0	0	0	1	1	1	5	16	3
104	11	181	32	30	3	1	20	0		0		1	17	1	1	1	0	1	1	4	5	2	1	1	11	1	8	18	10	17	7	21	8	1	0	2	2	0	1	1	0	1	1	1	1	1	5	16	3
105	11	181	34	1	0	0	20	1	4	1	5	1	21	1	1	1	0	2	1	4	1	1	0	0	12	1	14	19	12	21	11	41	20	1	1	2	1	1	1	4	0	1	0	1	1	1	8	14	3
106	11	181	28	15	0	0	23	1	2	1	2	1	20	1	1	1	1	1	1	3	3	3	0	0	13	1	16	19	11	20	10	39	19	1	0	1	0	0	1	1	0	0	0	1	0	1	6	14	3
107	11	181	49	38	0	0	30	1	3	1	3	1	14	1	1	1	1	2	1	7	5	3	1	1	12	1	16	17	12	14	8	37	14	1	1	2	1	1	1	3	0	0	1	1	1	1	9	16	3
108	11	181	45	45	0	0	20	1	7	1	7	1	10	1	1	1	0	1	1	7	5	1	1	1	15	1	12	13	11	10	8	38	17	1	0	1	0	0	1	3	1	1	1	1	1	1	8	16	1
109	11	181	26	26	0	0	16	1	4	1	5	1	14	1	1	1	0	1	1	3	4	2	1	1	18	1	15	16	11	14	8	36	13	1	0	1	0	0	1	4	0	0	1	1	1	1	10	12	3
110	11	181	45	30	3	0	99	1	8	1	5	1	17	1	3	1	1	1	1	7	5	3	0	1	20	1	13	20	12	17	7	35	15	1	0	1	1	0	1	4	0	1	0	1	1	1	6	14	3
111	11	181	28	16	3	0	99	1	1	1	1	1	17	1	3	1	1	1	1	3	3	3	0	1	10	1	11	23	15	17	7	20	14	1	0	2	1	0	1	3	0	0	0	0	1	1	5	14	3
112	11	181	40	40	3	0	99	1	6	1	3	1	17	1	3	1	0	1	1	6	5	1	0	1	17	1	8	21	13	17	7	30	11	1	0	2	1	0	1	3	0	0	0	1	0	1	5	10	3
113	11	181	25	5	0	0	22	1	4	0		1	20	1	1	1	0	1	1	3	2	1	1	1	8	1	13	16	10	20	12	20	19	1	0	2	2	1	1	2	0	0	0	1	1	0	5	12	3
114	11	181	40	9	0	0	20	1	4	1	7	1	20	1	2	1	0	0	0	6	2	2	0	0	8	0	16	20	14	20	12	18	18	0	0	1	0	0	1	1	0	0	0	0	0	0	6	16	3
115	11	181	33	2	0	0	99	1	1	1	3	1	20	1	2	1	1	0	0	4	1	3	0	0	16	0	13	18	12	20	12	26	21	0	0	1	0	0	0	3	0	0	0	0	0	1	5	16	3
116	11	181	23	8	2	0	99	0		0		1	16	1	2	1	0	1	1	2	2	2	0	0	16	0	15	17	13	16	12	22	17	1	0	1	1	0	1	2	0	0	0	0	0	1	5	0	3
118	11	181	22	5	3	0	99	1	1	0		1	18	1	3	1	0	1	1	2	2	2	0	1	16	1	12	16	10	18	10	26	17	1	0	2	0	0	1	3	0	0	0	0	1	0	5	12	3
119	11	181	18	6	5	0	18	0		0		1	18	1	1	1	0	1	1	1	2	2	0	0	12	1	15	22	14	18	8	37	20	1	0	1	0	0	1	3	1	1	1	1	1	1	5	14	3
121	11	181	34	28	9	0	20	1	4	1	8	1	18	1	1	1	0	2	1	4	4	1	1	1	12	1	15	16	11	18	8	38	14	1	1	2	1	1	1	3	0	1	1	1	1	1	7	14	3
122	11	181	25	2	0	0	20	1	4	1	4	1	10	1	1	1	0	1	1	3	1	1	0	0	13	1	15	12	10	10	8	40	17	1	0	1	0	0	1	4	1	1	0	0	1	1	5	14	3
123	11	181	23	20	0	0	18	1	3	1	3	1	18	1	1	1	1	1	1	2	4	3	0	0	12	1	16	20	12	18	8	39	23	1	0	1	0	0	1	3	0	0	0	1	1	1	5	14	3
124	11	181	35	7	9	0	25	1	4	1	4	1	18	1	1	1	1	1	1	5	2	3	1	1	11	1	16	19	11	18	8	41	17	1	0	2	0	0	1	3	0	1	1	0	1	1	5	14	3
125	11	181	20	20	3	0	99	1	1	1	1	1	17	1	3	1	1	1	1	2	4	3	0	0	20	1	11	15	7	17	7	20	17	1	0	1	0	0	1	2	0	0	1	1	0	1	5	14	3
126	11	181	26	15	0	0	99	1	2	0		1	17	1	3	1	1	1	1	3	3	3	0	1	20	1	14	26	18	17	7	36	8	1	0	2	1	0	1	3	0	1	1	0	1	1	6	14	3
127	11	181	19	2	8	0	99	0		1	4	1	19	1	3	1	0	1	1	1	1	1	0	0	16	1	16	15	11	19	13	30	19	1	0	2	0	0	1	3	0	0	0	0	1	1	5	16	1
128	11	181	40	10	0	0	99	1	5	1	6	1	20	1	3	1	0	1	1	6	3	1	0	0	16	1	16	17	12	20	12	22	22	1	0	2	1	1	1	3	1	0	1	1	0	1	5	12	3
129	11	181	25	3	2	0	22	1	2	0		1	26	1	1	1	0	1	1	3	1	2	0	0	10	1	16	22	16	26	18	17	21	1	0	2	0	0	1	3	0	0	0	0	1	1	5	16	3
130	11	181	25	19	0	0	99	1	4	1	4	1	20	1	3	1	1	1	1	3	3	3	0	0	16	1	13	20	14	20	12	21	20	1	0	2	0	0	1	2	0	0	0	1	1	1	5	10	3
131	11	181	26	1	9	0	20	1	2	1	2	1	17	1	1	1	0	2	1	3	1	2	1	1	12	1	13	17	11	17	8	46	14	1	1	2	1	1	1	4	0	1	0	0	1	1	6	14	3
132	11	181	40	1	0	0	20	1	5	1	8	1	18	1	1	1	0	2	1	6	1	1	1	1	12	1	14	18	12	18	8	43	11	1	1	2	1	1	1	3	1	0	0	1	1	1	6	14	3
139	11	181	28	6	0	0	20	1	5	1	5	1	20	1	1	1	0	1	1	3	2	2	1	1	14	1	14	19	11	20	10	43	19	1	0	1	0	0	1	3	0	1	0	1	1	1	5	14	3
140	11	181	23	20	0	0	20	0		0		1	18	1	2	1	2	2	1	2	4	4	1	1	13	1	18	19	11	18	8	39	24	1	1	2	1	1	1	4	0	1	1	1	1	1	6	14	3
146	11	181	20	16	0	0	99	0		0		1	18	1	3	1	1	1	1	2	3	3	0	0	16	1	13	17	12	18	12	17	16	1	0	2	0	0	1	3	0	0	0	0	1	1	5	16	3
147	11	181	26	20	0	0	22	1	3	1	4	1	19	1	1	1	0	2	1	3	4	2	1	1	15	1	11	20	13	19	10	39	12	1	1	2	1	1	1	4	1	1	1	1	1	1	5	14	3
148	11	181	26	7	0	0	20	1	3	1	3	1	17	1	1	1	0	1	1	3	2	2	0	1	19	1	8	15	7	17	7	21	11	1	0	2	1	0	1	3	0	0	1	0	1	1	5	10	3
232	11	181	29	1	3	0	26	1	2	1	2	1	25	1	1	1	2	1	1	3	1	4	0	1	11	1	18	21	13	25	15	20	14	1	0	1	0	0	1	2	0	0	0	1	0	1	5	16	3
291	11	181	43	35	8	1	20	1	8	1	7	1	20	1	3	1	1	1	1	6	5	3	0	1	10	0	13	19	13	20	12	24	20	1	0	2	1	1	1	3	0	0	0	0	0	1	6	14	2
292	11	181	23	2	0	0	99	1	1	1	1	1	21	1	3	1	1	1	1	2	1	3	0	0	16	1	17	21	15	21	13	26	22	1	0	2	0	0	1	3	0	0	0	0	1	1	5	16	2
299	11	181	39	37	3	0	20	1	7	1	4	1	17	1	1	1	0	1	1	5	5	1	0	0	20	1	8	18	10	17	7	39	17	1	0	2	0	0	1	3	0	0	0	1	0	1	6	12	3
307	11	181	35	25	0	0	27	1	9	1	5	1	17	1	1	1	0	1	1	5	4	1	0	0	20	1	14	21	13	17	7	34	11	1	0	1	0	0	1	3	0	0	0	1	0	1	5	12	3
308	11	181	42	40	3	0	22	1	5	1	1	1	17	1	1	1	0	1	1	6	5	2	0	0	14	1	14	24	16	17	7	26	11	1	0	1	0	0	1	1	0	0	1	1	1	1	6	14	3
309	11	181	40	30	0	0	25	1	4	1	4	1	17	1	3	1	0	1	1	6	5	2	0	1	16	1	8	21	13	17	7	25	17	1	0	2	0	0	1	3	0	0	1	1	0	1	8	12	3
311	11	181	25	25	0	1	23	1	3	1	4	1	17	1	1	1	1	1	1	3	4	3	0	1	20	1	8	21	13	17	7	22	11	1	0	1	0	0	1	3	0	0	0	1	0	1	6	12	3
312	11	181	19	1	0	0	99	1	1	1	1	1	17	1	3	1	1	1	1	1	1	3	0	0	11	1	11	21	13	17	7	18	17	1	0	2	1	0	1	4	0	1	0	1	1	1	5	14	3
313	11	181	24	12	0	0	99	0		1	2	1	22	1	3	1	3	1	1	2	3	5	0	0	8	0	22	25	19	22	14	23	24	1	0	1	0	0	1	1	0	0	0	0	0	1	5	16	2
314	11	181	18	18	0	0	99	0		0		1	13	1	3	1	1	1	1	1	3	3	0	0	18	1	15	12	7	13	7	39	14	1	0	1	0	0	1	4	0	1	1	1	1	1	5	10	3
315	11	181	19	19	0	0	99	1	1	1	1	0	13	1	3	1	1	1	1	1	3	3	0	0	12	0	14	15	10	13	7	34	20	1	0	1	0	0	1	1	0	0	0	0	0	1	5	14	3
316	11	181	18	18	0	0	99	0		0		0	17	1	3	1	1	1	1	1	3	3	0	0	12	1	14	18	10	17	7	32	14	1	0	1	0	0	1	4	0	1	1	1	1	1	6	14	3
317	11	181	39	38	0	1	30	1	5	1	5	1	17	1	1	1	1	1	1	5	5	3	0	0	20	1	11	24	16	17	7	24	17	1	0	1	0	0	1	3	0	0	1	1	0	1	5	14	2
318	11	181	36	32	3	0	30	1	4	1	4	1	17	1	1	1	1	1	1	5	5	3	0	0	20	1	8	15	7	17	7	31	14	1	0	1	1	0	1	4	0	0	0	0	1	1	5	14	3
319	11	181	34	11	0	0	99	1	3	1	3	1	20	1	3	1	1	1	1	4	3	3	0	0	8	1	16	17	11	20	12	25	16	1	0	1	0	0	1	3	0	0	0	0	1	1	6	2	3
323	11	181	30	13	0	0	24	1	3	1	4	1	22	1	1	1	1	1	1	4	3	3	0	0	8	1	16	17	11	22	14	17	21	1	0	1	0	0	1	1	0	1	0	0	0	1	5	2	2
327	11	181	43	7	0	0	99	1	8	1	2	1	23	1	3	1	0	1	1	6	2	1	0	0	10	1	15	18	13	23	17	25	21	1	0	2	0	0	1	3	0	0	0	0	1	1	6	16	3
380	11	181	35	35	0	0	25	1	6	1	8	1	17	1	1	1	1	1	1	5	5	3	0	0	6	1	14	19	11	17	7	37	24	1	0	2	0	0	1	3	0	0	1	0	0	0	5	10	3
409	11	181	45	7	0	0	99	1	4	1	7	1	17	1	3	1	2	1	1	7	2	4	0	0	12	1	14	15	10	17	7	22	17	1	0	1	0	0	1	1	0	1	0	0	0	1	7	14	3
411	11	181	22	7	0	0	17	1	3	1	3	1	17	1	1	1	1	1	1	2	2	3	0	0	12	1	11	18	10	17	7	28	23	1	0	1	0	0	1	3	0	0	0	1	1	1	5	14	3
413	11	181	48	20	0	0	24	1	5	1	5	1	17	1	1	1	0	1	1	7	4	1	0	0	12	1	11	18	10	17	7	34	20	1	0	1	0	0	1	3	0	0	0	0	1	1	5	14	3
415	11	181	20	3	2	0	99	1	2	0		1	24	1	3	1	0	1	1	2	1	2	0	0	20	1	12	20	14	24	16	41	15	1	0	2	0	0	1	4	0	0	0	0	1	1	5	16	3
197	11	184	25	5	0	0	99	1	1	1	1	1	17	1	3	1	0	3	1	3	2	1	1	1	12	1	16	22	14	17	7	32	25	1	2	1	2	1	1	4	0	1	1	1	1	0	5	10	3
198	11	184	46	20	0	0	20	1	6	1	5	1	20	1	1	1	0	1	1	7	4	1	0	0	16	0	16	18	12	20	12	32	18	1	0	2	0	0	1	3	0	0	0	0	0	0	5	2	3
207	11	184	45	25	4	0	99	1	8	1	7	1	17	1	3	1	0	1	1	7	4	1	0	1	20	1	8	24	16	17	7	24	14	1	0	2	2	0	1	3	0	0	0	1	1	1	9	12	3
208	11	184	40	2	0	0	25	1	6	1	9	1	17	1	2	1	0	1	1	6	1	1	1	1	13	1	14	18	10	17	7	31	23	1	0	2	0	0	1	4	1	1	1	0	1	1	5	14	3
209	11	184	21	21	0	0	99	0		0		1	20	1	3	1	2	1	1	2	4	4	0	0	6	0	13	16	12	20	12	17	15	1	0	1	0	0	1	4	0	0	0	0	0	1	5	16	3
211	11	184	39	20	0	0	26	1	6	1	7	1	17	1	2	1	0	1	1	5	4	2	1	1	16	1	17	21	13	17	11	31	17	1	0	2	0	0	1	1	0	0	0	0	1	1	7	14	2
212	11	184	44	2	0	0	30	1	6	1	10	1	18	1	1	1	0	2	1	6	1	2	0	0	12	1	15	16	8	18	8	42	20	1	1	2	1	1	1	3	0	0	0	0	1	1	5	14	3
214	11	184	40	1	0	0	30	0		0		0	18	1	1	1	1	1	1	6	1	3	0	0	18	1	18	19	11	18	8	40	23	1	0	1	0	0	1	1	0	0	0	0	1	1	5	14	1
215	11	184	28	9	0	0	99	1	3	1	3	1	21	1	3	1	0	1	1	3	2	1	1	1	10	1	14	22	16	21	15	20	21	1	0	1	0	0	1	2	1	1	0	0	1	1	5	14	1
216	11	184	42	2	0	0	20	1	4	1	7	1	21	1	1	1	0	1	1	6	1	1	0	0	10	1	13	18	12	21	13	23	18	1	0	2	0	0	1	2	0	0	1	1	1	1	6	12	3
217	11	184	22	3	0	0	99	1	1	1	1	1	18	1	3	1	1	2	1	2	1	3	1	1	11	1	19	19	11	18	8	42	14	1	1	2	1	1	1	3	1	1	1	1	1	1	5	12	3
218	11	184	36	26	0	0	18	1	6	1	6	1	24	1	1	1	1	1	1	5	4	3	1	1	11	0	15	23	15	24	14	42	11	1	0	1	0	0	1	1	0	0	0	0	0	0	5	10	3
219	11	184	49	30	0	1	20	1	6	1	6	1	20	1	2	1	0	3	1	7	5	1	0	0	11	1	14	17	12	20	10	40	19	1	2	2	2	1	1	1	0	1	1	1	1	1	5	14	3
220	11	184	46	25	0	0	28	1	6	1	7	1	17	1	1	1	0	1	1	7	4	1	0	0	20	1	11	18	10	17	7	33	17	1	0	1	1	0	1	3	0	0	1	1	1	1	9	12	3
221	11	184	28	1	0	0	20	1	1	0		1	24	1	3	1	1	1	1	3	1	3	0	0	10	1	15	20	15	24	18	23	20	1	0	2	0	0	1	3	1	0	1	1	1	1	5	14	3
222	11	184	35	17	0	0	24	1	2	1	3	1	20	1	1	1	0	1	1	5	3	2	0	0	10	1	14	18	12	20	12	23	16	1	0	1	0	0	1	3	0	0	0	0	1	1	5	16	1
223	11	184	48	45	0	0	99	1	6	1	5	1	19	1	3	1	0	1	1	7	5	1	0	1	20	1	15	20	14	19	11	31	21	1	0	2	0	0	1	4	0	0	0	0	1	1	5	14	3
224	11	184	29	29	0	0	99	1	1	1	1	1	17	1	2	1	1	0	0	3	4	3	0	0	14	1	14	24	16	17	7	26	8	0	0	1	0	0	0	1	0	0	0	1	0	1	7	14	3
225	11	184	26	25	2	0	99	1	2	1	2	1	20	1	3	1	1	1	1	3	4	3	0	0	16	1	14	15	10	20	12	24	18	1	0	2	0	0	1	3	0	0	0	0	1	1	5	16	3
226	11	184	38	15	0	0	25	1	7	1	9	1	22	1	3	1	0	1	1	5	3	1	0	0	16	0	13	16	11	22	14	21	16	1	0	2	0	0	1	3	0	0	0	0	0	1	6	12	3
227	11	184	24	12	2	0	99	1	5	1	5	1	19	1	3	1	0	1	1	2	3	1	0	1	16	0	14	18	12	19	11	26	16	1	0	2	0	0	1	3	0	0	0	0	0	1	5	16	3
228	11	184	48	39	0	0	20	1	7	1	2	1	18	1	1	1	0	1	1	7	5	2	0	1	16	0	11	17	13	18	12	23	22	1	0	2	0	0	1	4	0	0	0	0	0	1	6	16	3
229	11	184	26	2	0	0	99	1	1	0		1	21	1	3	1	0	1	1	3	1	1	0	0	10	0	10	18	13	21	15	17	20	1	0	1	0	0	1	3	0	0	0	0	0	0	5	14	3
230	11	184	23	3	0	0	20	1	1	1	1	1	18	1	1	1	1	3	1	2	1	3	1	1	11	0	19	19	11	18	8	43	17	1	2	2	2	1	1	3	0	0	0	0	0	1	5	14	2
231	11	184	38	20	0	0	20	1	6	1	6	1	17	1	1	1	1	4	1	5	4	3	1	1	12	1	19	20	12	17	7	43	13	1	2	2	2	1	1	3	0	0	1	0	1	1	5	14	3
233	11	184	20	20	0	0	99	1	1	1	1	1	20	1	3	1	1	3	1	2	4	3	1	1	12	1	22	17	12	20	10	41	19	1	2	2	2	1	1	4	0	0	0	1	1	0	5	10	3
234	11	184	28	28	0	0	99	1	2	1	5	1	17	1	3	1	1	4	1	3	4	3	1	1	12	1	14	18	10	17	7	44	23	1	2	2	2	1	1	4	0	0	0	1	1	1	5	14	3
235	11	184	31	4	0	0	20	1	5	1	5	1	17	1	1	1	1	6	1	4	1	3	0	0	9	1	15	18	10	17	7	42	16	2	2	2	2	1	1	3	0	0	0	0	1	1	5	14	3
236	11	184	43	10	3	0	99	0		1	4	1	17	1	3	1	0	1	1	6	3	1	0	1	20	1	10	23	15	17	7	22	14	1	0	2	2	0	1	3	0	0	1	1	1	1	6	12	3
237	11	184	28	1	3	0	99	1	6	1	6	1	17	1	3	1	0	1	1	3	1	2	0	1	13	1	14	18	10	17	7	24	15	1	0	1	0	0	1	3	0	0	0	1	1	1	6	12	3
238	11	184	25	10	0	0	99	0		0		1	17	1	3	1	1	1	1	3	3	3	0	0	13	1	14	24	16	17	7	23	11	1	0	1	1	0	1	3	0	0	0	1	1	1	5	14	3
239	11	184	21	2	3	0	99	0		0		1	17	1	3	1	0	1	1	2	1	2	0	0	11	1	8	18	10	17	7	27	14	1	0	2	2	0	1	2	0	0	0	1	1	1	7	12	3
240	11	184	33	4	3	0	99	1	4	1	4	1	17	1	3	1	0	1	1	4	1	1	0	1	11	1	14	24	16	17	7	26	17	1	0	2	0	0	1	3	0	0	0	1	1	1	6	12	3
242	11	184	22	22	0	0	99	0		0		1	17	1	2	1	0	0	0	2	4	2	0	1	20	1	8	18	13	17	7	23	17	0	0	2	2	0	0	2	0	0	1	1	0	1	7	12	3
243	11	184	23	18	3	0	23	1	1	1	1	1	17	1	1	1	1	1	1	2	3	3	0	1	20	1	11	24	16	17	7	25	14	1	0	1	1	0	1	3	0	0	0	1	0	1	5	12	3
244	11	184	47	13	0	0	15	1	7	1	7	1	20	1	1	1	0	1	1	7	3	1	0	0	10	0	16	18	12	20	14	30	21	1	0	2	0	0	1	4	0	0	0	0	0	1	5	14	3
245	11	184	46	10	0	1	20	1	2	1	2	1	20	1	2	1	0	0	0	7	3	2	0	1	16	0	13	16	10	20	12	27	21	0	0	2	0	0	1	3	0	0	0	0	0	0	6	10	3
246	11	184	30	22	2	0	99	1	6	1	6	1	20	1	3	1	0	1	1	4	4	2	0	0	16	0	13	18	12	20	12	24	21	1	0	2	0	0	1	3	0	0	0	0	0	1	6	10	3
247	11	184	40	7	0	0	99	1	5	1	1	1	20	1	2	1	0	1	1	6	2	1	0	0	17	0	11	18	12	20	12	28	19	1	0	2	0	0	1	3	0	0	0	0	0	1	5	14	3
248	11	184	43	6	0	0	20	1	8	1	8	1	20	1	1	1	0	1	1	6	2	1	0	0	12	1	13	22	14	20	10	39	27	1	0	1	0	0	1	3	0	0	0	0	1	1	7	14	3
249	11	184	25	2	0	0	23	1	2	1	2	1	17	1	1	1	1	1	1	3	1	3	0	0	4	0	14	21	13	17	7	36	14	1	0	1	0	0	1	1	0	0	0	0	0	1	5	14	3
250	11	184	33	10	0	0	20	1	6	1	6	1	20	1	1	1	0	3	1	4	3	1	1	1	11	1	18	20	12	20	10	41	27	1	2	2	2	1	1	4	1	1	1	1	1	1	5	14	3
321	11	184	40	12	0	0	20	1	6	1	6	1	17	1	1	1	0	3	1	6	3	2	0	0	12	1	13	18	10	17	7	38	23	1	2	2	2	1	1	3	1	0	0	0	1	1	5	14	3
322	11	184	45	20	0	1	25	1	5	1	5	1	18	1	1	1	0	1	1	7	4	2	1	1	12	1	12	16	11	18	8	37	24	1	0	1	0	0	1	1	0	1	1	0	1	1	5	14	3
325	11	184	32	2	3	0	20	1	2	1	2	1	17	1	2	1	1	0	0	4	1	3	0	1	20	1	14	21	13	17	7	25	17	0	0	2	1	0	1	3	0	0	1	1	1	1	7	12	3
326	11	184	32	5	0	0	24	1	3	1	3	1	17	1	1	1	1	1	1	4	2	3	0	1	11	1	14	26	18	17	7	18	14	1	0	1	0	0	1	1	0	0	0	0	1	1	7	14	3
329	11	184	21	2	3	0	99	1	1	1	1	1	17	1	3	1	1	1	1	2	1	3	0	1	20	1	14	21	13	17	7	18	11	1	0	2	0	0	1	3	0	1	0	1	1	1	5	12	3
330	11	184	26	4	0	0	24	1	1	1	1	1	20	1	1	1	3	4	1	3	1	5	0	0	10	1	18	23	15	20	10	40	22	1	2	2	2	1	1	1	0	0	0	1	0	1	5	14	3
331	11	184	38	38	0	1	25	1	4	1	4	1	25	1	1	1	1	1	1	5	5	3	0	0	20	1	11	24	16	25	15	26	17	1	0	1	0	0	1	4	0	1	0	0	1	1	5	14	3
332	11	184	33	10	3	0	25	1	3	1	3	1	21	1	1	1	1	1	1	4	3	3	0	0	8	0	14	24	16	21	11	18	20	1	0	2	0	0	1	1	0	0	0	0	0	1	6	14	3
333	11	184	38	12	0	0	30	1	2	1	2	1	18	1	1	1	0	1	1	5	3	2	0	0	8	1	14	15	10	18	10	33	20	1	0	1	0	0	1	3	0	0	0	0	1	1	7	16	3
334	11	184	23	4	0	0	20	1	1	0		1	20	1	1	1	0	1	1	2	1	2	0	0	8	1	18	12	7	20	14	16	14	1	0	1	0	0	1	2	0	0	0	0	1	0	5	14	3
335	11	184	46	14	0	0	32	1	6	1	6	1	17	1	1	1	2	1	1	7	3	4	0	0	8	1	11	18	10	17	7	31	23	1	0	2	2	1	1	3	0	1	1	1	0	1	5	14	3
336	11	184	21	4	0	0	99	1	1	1	1	1	17	1	3	1	1	1	1	2	1	3	0	0	8	1	14	21	16	17	7	33	17	1	0	1	0	0	1	3	0	1	0	1	1	0	5	10	3
395	11	184	29	10	0	0	19	1	3	1	3	1	17	1	1	1	0	1	1	3	3	2	0	0	20	1	11	15	10	17	7	21	14	1	0	1	0	0	1	1	1	0	0	0	0	1	5	14	3
406	11	184	35	10	0	0	25	1	4	1	4	1	17	1	1	1	0	1	1	5	3	2	0	0	20	1	11	18	10	17	7	29	14	1	0	1	0	0	1	4	0	0	0	0	1	1	7	12	3
407	11	184	35	10	0	0	32	1	5	1	5	1	15	1	1	1	0		1	5	3	2	0	0	10	1	13	19	13	15	7	19	18	1		2	0	0	1	3	0	0	0	0	1	1	5	14	3
414	11	184	40	16	0	0	99	1	6	1	6	1	17	1	3	1	1	1	1	6	3	3	0	0	8	1	12	17	11	17	9	16	16	1	0	1	0	0	1	3	0	0	0	0	1	1	5	15	3
369	11	26	20	15	0	0	99	1	1	1	1	1	13	1	3	1	1	1	1	2	3	3	0	0	8	1	11	17	12	13	7	32	23	1	0	1	0	0	1	4	0	0	0	0	1	1	5	10	3
156	20	4	40	18	0	0	27	1	4	1	4	1	17	1	1	1	0	1	1	6	3	2	1	1	12	1	14	20	12	17	7	31	22	1	0	1	0	0	1	1	0	0	0	0	1	1	9	14	3
136	20	4	30	30	0	0	99	1	1	1	1	1	17	1	3	1	1	1	1	4	5	3	1	1	13	1	20	18	10	17	7	30	17	1	0	2	0	0	1	3	0	0	1	0	1	1	6	14	2
136	20	4	46	22	0	0	35	1	7	1	8	1	15	1	1	1	2	1	1	7	4	4	0	0	10	1	11	9	7	15	10	27	14	1	0	2	0	0	1	3	1	0	0	0	1	1	5	14	3
138	20	4	24	24	0	0	99	1	1	1	1	1	20	1	2	1	0	1	1	2	4	2	0	0	20	1	12	13	9	20	12	28	18	1	0	2	0	0	1	3	0	0	0	0	1	0	5	14	3
140	20	4	36	3	0	0	99	1	5	1	5	1	16	1	3	1	0	1	1	5	1	1	0	0	6	0	11	18	12	16	10	26	12	1	0	1	0	0	1	4	0	0	0	0	0	1	5	16	3
140	20	4	33	15	0	0	31	1	5	1	5	1	21	1	1	1	0	1	1	4	3	2	0	0	10	0	14	15	10	21	13	34	15	1	0	2	0	0	1	3	0	0	0	0	0	1	6	14	3
140	20	4	42	35	0	0	19	1	9	1	2	0	22	1	3	1	0	1	1	6	5	1	0	1	20	1	18	24	16	22	12	24	14	1	0	2	0	0	1	4	0	0	0	0	1	1	8	9	3
142	20	4	42	2	0	1	19	1	7	1	9	1	13	1	1	1	0	1	1	6	1	2	0	1	20	1	20	16	13	13	10	32	13	0	1	2	1	1	1	4	0	1	0	1	1	0	8	12	3
144	20	4	26	4	6	0	26	1	3	1	3	1	17	1	1	1	0	1	1	3	1	1	1	1	20	1	15	19	11	17	8	26	20	1	0	2	0	0	1	4	0	1	1	1	1	0	6	15	3
150	20	4	23	7	0	0	20	1	1	1	1	0	28	1	1	1	0	1	1	2	2	1	0	0	20	1	22	24	17	28	18	16	14	1	0	2	0	0	1	3	0	0	0	1	1	1	5	11	3
152	20	4	24	5	0	0	17	1	4	0		0	13	1	1	1	0	0	1	2	2	1	0	1	19	0	12	15	10	13	7	22	27	0	0	1	0	0	1	4	0	0	0	0	0	0	6	12	3
152	20	4	27	15	0	0	26	1	1	1	2	1	19	1	1	1	1	1	1	3	3	3	0	0	15	1	20	18	10	19	13	20	21	1	0	1	0	0	1	1	0	1	0	1	0	0	6	8	3
154	20	4	25	10	0	0	99	1	2	1	3	1	20	1	3	1	1	1	1	3	3	3	0	0	18	1	19	27	19	20	11	16	19	1	0	2	0	0	1	3	0	0	0	0	1	1	5	10	3
156	20	4	30	7	0	0	99	1	1	1	1	0	25	1	1	1	0	1	1	4	2	1	0	0	14	1	19	27	19	25	16	16	18	1	0	2	0	0	1	1	0	0	0	0	1	1	5	13	3
158	20	4	48	10	0	0	24	1	7	1	7	0	20	1	1	1	0	0	1	7	3	1	0	0	20	0	10	20	12	20	11	25	14	0	0	2	0	0	1	3	0	0	0	0	0	1	5	10	3
160	20	4	30	1	0	0	26	1	3	1	3	0	25	1	1	1	1	1	1	4	1	3	0	0	20	1	20	24	16	25	15	16	16	1	0	2	0	0	1	3	0	0	0	0	1	1	5	14	3
160	20	4	38	9	0	0	20	1	4	1	7	1	22	1	1	1	0	1	1	5	2	1	0	0	16	0	12	19	13	22	14	16	12	1	0	2	0	0	1	3	0	0	0	0	0	1	5	10	3
160	20	4	43	6	0	0	20	1	5	1	6	0	18	1	1	1	0	0	1	6	2	1	0	0	20	1	12	17	11	18	10	22	12	0	0	2	0	0	1	4	0	0	0	0	1	1	5	10	3
162	20	4	18	17	0	0	99	1	1	1	1	0	18	1	3	1	1	1	1	1	3	3	0	0	14	1	15	19	13	18	13	24	18	1	0	1	0	0	1	4	0	0	1	0	0	1	5	16	1
164	20	4	31	29	0	0	23	1	3	1	3	1	9	1	1	1	1	1	1	4	4	3	0	0	10	0	12	9	7	9	7	24	14	1	0	1	0	0	1	3	0	0	0	0	0	1	8	14	3
164	20	4	30	20	0	0	21	1	4	1	8	0	20	1	1	1	1	1	1	4	4	3	0	0	16	1	12	17	13	20	11	21	18	1	0	1	0	0	1	3	1	0	0	1	1	1	5	16	3
178	20	4	45	33	0	1	22	1	5	1	6	1	14	1	2	1	1	0	0	7	5	3	0	0	19	0	18	18	13	14	8	19	32	0	0	1	0	0	0	4	0	0	0	0	0	0	6	16	3
182	20	4	39	37	0	1	25	1	3	1	6	0	13	1	1	1	1	1	1	5	5	3	0	0	12	1	10	15	10	13	10	29	16	1	0	2	0	0	1	3	0	0	1	1	0	1	7	16	2
184	20	4	25	22	0	0	99	0		1	1	1	21	1	3	1	1	1	1	3	4	3	0	0	20	1	11	21	13	21	11	28	13	1	0	1	0	1	1	4	0	1	0	0	1	0	6	12	3
190	20	4	26	4	0	0	25	1	2	1	2	1	20	1	1	1	1	1	1	3	1	3	0	0	15	1	16	24	16	20	10	19	24	1	0	1	0	0	1	4	0	1	0	1	1	0	5	14	3
192	20	4	26	14	4	0	21	1	3	1	3	0	20	1	1	1	0	1	1	3	3	1	0	1	16	1	15	19	11	20	10	17	29	1	0	2	0	0	1	4	0	1	0	1	1	0	6	8	3
256	20	4	38	18	0	0	25	1	7	1	7	0	26	1	1	1	0	1	1	5	3	1	0	0	20	1	14	24	18	26	17	18	20	1	0	2	0	0	1	4	0	0	0	0	1	1	6	9	3
256	20	4	42	20	0	0	15	1	7	1	7	1	22	1	1	1	1	1	1	6	4	3	0	0	20	0	23	23	15	22	14	29	12	1	0	2	0	0	1	3	0	0	0	0	0	1	5	12	2
256	20	4	28	18	0	0	21	1	3	1	3	0	13	1	1	1	0	1	1	3	3	2	0	0	18	1	8	17	10	13	7	46	9	1	0	1	0	0	1	4	1	0	0	0	1	1	8	16	3
258	20	4	26	5	0	0	25	1	1	1	3	1	29	1	1	1	3	1	1	3	2	5	0	1	10	1	19	26	18	29	19	19	14	1	0	1	0	0	1	3	0	1	1	1	0	1	8	16	3
260	20	4	20	5	0	0	15	1	1	1	3	0	25	1	1	1	0	1	1	2	2	1	0	0	20	1	17	24	16	25	15	29	12	1	0	1	0	0	1	3	0	0	0	0	1	1	5	10	3
260	20	4	31	4	0	0	99	1	3	1	0	1	18	1	2	1	0	0	0	4	1	1	0	1	14	1	16	27	19	18	10	16	23	0	0	1	0	0	0	1	0	0	0	0	1	1	5	10	3
260	20	4	32	1	0	0	99	1	2	1	2	1	17	1	3	1	0	1	1	4	1	1	1	1	20	0	14	24	16	17	11	36	14	1	0	2	0	0	1	3	0	0	0	0	0	1	7	11	3
262	20	4	22	6	0	0	99	1	1	1	1	0	16	1	3	1	1	1	1	2	2	3	0	0	20	1	14	22	14	16	8	25	23	1	0	1	1	0	1	3	0	1	0	1	0	1	5	10	3
264	20	4	28	20	0	0	19	1	3	1	2	1	25	1	1	1	1	1	1	3	4	3	1	1	20	1	17	24	16	25	15	29	11	1	0	2	0	0	1	3	0	0	1	1	0	1	5	10	3
264	20	4	48	45	0	0	20	1	6	1	4	1	17	1	1	1	0	1	1	7	5	1	0	0	20	1	14	24	16	17	8	25	20	1	0	2	0	0	1	3	0	1	0	1	0	1	5	10	3
344	20	4	25	25	0	1	99	1	2	1	2	0	21	1	3	1	1	1	1	3	4	3	0	0	20	1	14	18	13	21	11	20	14	1	0	1	0	0	1	3	0	1	0	1	1	1	5	11	3
344	20	4	20	18	0	0	19	1	2	1	2	0	13	1	1	1	0	1	1	2	3	1	0	0	14	1	10	12	7	13	7	33	22	1	0	1	0	0	1	3	0	1	1	0	1	1	5	16	1
344	20	4	27	25	0	0	99	1	1	1	1	1	17	1	3	1	0	1	1	3	4	1	0	0	12	1	11	18	10	17	7	29	18	1	0	2	0	0	1	4	0	1	0	0	1	1	7	16	3
346	20	4	46	46	0	0	31	1	8	1	6	1	20	1	1	1	0	1	1	7	5	2	0	0	14	1	15	18	11	20	11	25	20	1	0	2	0	0	1	3	0	0	1	0	1	1	6	8	3
394	20	4	28	26	0	0	24	1	2	1	2	0	17	1	1	1	1	1	1	3	4	3	0	0	14	1	8	18	10	17	7	24	23	1	0	1	0	0	1	4	0	1	0	0	1	1	6	12	3
400	20	4	35	25	0	0	27	1	5	1	7	0	15	1	1	1	0	1	1	5	4	2	0	0	17	1	12	12	7	15	7	29	18	1	0	2	0	0	1	4	0	0	0	0	1	1	6	14	1
400	20	4	28	27	0	0	99	1	1	1	1	0	17	1	2	1	1	0	0	3	4	3	0	0	10	0	17	18	13	17	7	23	17	0	0	1	0	0	0	1	0	0	0	0	0	1	6	16	3
402	20	4	23	20	3	0	99	0		0		0	17	1	3	1	1	1	1	2	4	3	0	0	14	1	14	18	10	17	7	23	20	1	0	1	0	0	1	3	0	1	0	1	0	1	6	16	3
404	20	4	30	22	0	0	21	1	2	1	3	1	13	1	2	1	0	1	1	4	4	2	0	0	14	1	11	18	13	13	7	34	20	1	0	2	0	0	1	4	1	0	0	1	1	1	6	14	3
412	20	4	26	2	3	0	21	1	3	1	3	1	17	1	1	1	0	1	1	3	1	2	0	0	14	1	11	15	7	17	7	25	17	1	0	2	0	0	1	3	0	0	0	1	0	1	6	12	3
412	20	4	22	18	0	0	20	1	1	1	2	1	9	1	1	1	0	1	1	2	3	2	0	0	14	1	8	16	14	9	7	16	14	1	0	1	0	0	1	1	0	1	0	1	1	1	5	12	3
414	20	4	18	13	0	0	99	0		0		0	18	1	3	1	1	1	1	1	3	3	0	0	15	1	19	22	14	18	8	16	18	1	0	1	0	0	1	4	0	1	0	0	1	0	5	8	3
416	20	4	45	38	0	0	23	1	5	1	5	1	13	1	1	1	0	1	1	7	5	1	0	0	20	1	17	14	8	13	7	16	25	1	0	1	0	0	1	4	1	1	0	1	1	0	7	10	3
452	20	4	46	46	0	0	26	1	6	1	9	1	13	1	1	1	0	1	1	7	5	2	0	1	12	1	14	13	8	13	7	19	24	1	0	2	0	0	1	1	0	0	1	0	0	0	6	16	3
454	20	4	28	4	0	0	24	1	2	1	2	1	19	1	1	1	1	1	1	3	1	3	0	0	20	1	17	23	15	19	9	16	27	1	0	1	0	0	1	4	0	0	0	1	0	1	5	16	3
456	20	4	27	2	0	0	99	1	1	1	1	1	18	1	3	1	1	1	1	3	1	3	0	0	16	1	13	20	12	18	8	16	21	1	0	1	0	0	1	4	0	1	0	0	0	0	5	15	3
456	20	4	18	14	0	0	99	0		0		0	20	1	3	1	1	0	1	1	3	3	0	1	20	1	14	23	15	20	13	18	25	0	0	1	0	0	1	4	0	1	0	1	1	0	5	10	3
456	20	4	22	19	0	0	21	1	1	1	2	1	18	1	1	1	0	1	1	2	3	2	0	0	12	1	17	21	15	18	10	16	18	1	0	1	0	0	1	1	0	0	0	0	1	1	5	16	3
458	20	4	29	6	0	0	24	1	2	1	2	1	17	1	1	1	1	1	1	3	2	3	0	0	17	1	14	17	9	17	7	17	15	1	0	2	0	0	1	1	0	0	0	1	0	0	5	16	3
460	20	4	29	8	0	0	99	1	1	1	2	1	9	1	3	1	0	2	1	3	2	1	0	0	20	1	23	21	13	9	7	24	12	1	1	1	0	0	1	1	0	1	1	0	1	1	5	10	3
460	20	4	23	22	6	0	99	0		0		0	9	1	3	1	2	1	1	2	4	4	0	0	20	1	20	24	16	9	7	40	14	1	0	1	0	0	1	3	0	0	0	0	1	1	5	11	3
464	20	4	20	7	0	0	99	1	1	0		1	18	1	3	1	1	1	1	2	2	3	0	0	13	0	17	27	19	18	12	16	14	1	0	2	0	0	1	3	0	0	0	0	0	1	5	12	3
466	20	4	21	21	0	0	99	1	1	0		0	25	1	2	1	2	0	0	2	4	4	0	0	20	1	20	24	16	25	15	40	13	0	0	2	0	0	0	3	0	0	1	0	1	1	5	12	3
144	20	5	44	11	0	1	17	1	8	1	8	1	21	1	1	1	0	0	1	6	3	2	0	1	16	1	18	21	13	21	11	18	26	0	0	2	0	0	1	4	0	1	1	1	0	1	6	14	3
144	20	5	30	28	0	0	20	1	6	1	6	0	13	1	2	1	0	0	0	4	4	1	0	0	20	1	10	12	7	13	7	17	29	0	0	1	0	0	0	4	0	0	0	1	0	0	5	5	3
146	20	5	28	19	0	0	19	1	6	1	4	0	10	1	2	1	0	1	1	3	3	1	0	1	20	1	12	10	7	10	7	25	28	1	0	1	0	0	1	4	0	1	0	0	1	0	6	13	3
148	20	5	21	20	0	0	99	1	3	1	4	0	17	1	3	1	1	1	1	2	4	3	0	0	16	1	11	19	12	17	7	16	22	1	0	2	0	0	1	4	0	1	1	1	0	0	5	8	3
148	20	5	21	21	0	0	99	0		0		0	19	1	3	1	2	1	1	2	4	4	0	0	10	1	19	21	15	19	13	18	24	1	0	1	0	0	1	1	0	0	0	1	1	0	8	8	1
148	20	5	28	4	0	0	24	1	3	1	3	0	14	1	1	1	0	1	1	3	1	1	0	0	18	1	8	13	9	14	9	29	14	1	0	1	0	1	1	4	1	0	1	1	1	0	5	10	3
150	20	5	30	25	0	0	20	1	5	1	5	0	11	1	1	1	0	1	1	4	4	2	1	1	12	1	12	13	10	11	8	35	9	1	0	2	0	0	1	4	1	1	0	1	1	1	6	16	3
152	20	5	46	20	0	0	23	1	5	1	5	0	10	1	1	1	2	0	1	7	4	4	0	0	16	1	10	11	8	10	7	30	14	0	0	1	0	0	1	4	1	0	0	1	0	1	8	12	3
172	20	5	22	1	0	0	20	0		0		1	24	1	1	1	0	1	1	2	1	2	0	0	14	1	10	18	13	24	16	29	14	1	0	2	0	0	1	3	0	0	0	1	1	1	6	14	3
174	20	5	30	3	0	0	25	1	3	1	8	0	15	1	1	1	1	1	1	4	1	3	0	0	12	1	10	13	9	15	9	27	12	1	0	1	0	0	1	3	0	1	0	1	0	1	6	14	3
176	20	5	28	28	5	0	25	1	2	0		1	24	1	1	1	1	1	1	3	4	3	0	0	19	0	19	17	9	24	14	17	23	1	0	1	1	0	1	4	0	0	0	0	0	0	6	4	3
176	20	5	23	23	0	0	22	1	2	1	3	0	24	1	1	1	1	1	1	2	4	3	0	0	7	1	22	25	17	24	16	24	14	1	0	1	0	0	1	3	0	0	0	1	1	0	5	8	3
192	20	5	45	30	0	1	38	1	9	1	11	1	16	1	3	1	1	1	1	7	5	3	0	1	12	1	9	16	10	16	9	26	23	1	0	2	0	0	1	4	0	0	0	1	0	0	8	6	3
192	20	5	44	25	0	0	20	1	4	1	5	0	17	1	2	1	0	0	0	6	4	1	0	0	20	1	14	18	10	17	7	43	23	0	0	1	0	0	0	4	0	1	0	0	0	0	7	16	3
194	20	5	36	34	6	0	18	1	3	1	3	0	14	1	2	1	0	0	0	5	5	1	0	0	20	0	19	19	13	14	8	29	31	0	0	1	0	0	0	4	0	0	0	0	0	0	6	14	3
196	20	5	29	1	3	0	99	1	4	1	6	1	11	1	1	1	0	1	1	3	1	2	0	0	13	1	12	20	13	11	7	16	25	1	0	2	0	0	1	4	1	1	0	0	0	0	5	11	3
198	20	5	45	41	0	0	27	1	5	1	6	1	21	1	2	1	0	0	0	7	5	1	0	0	14	1	15	21	13	21	11	16	29	0	0	1	0	0	0	1	0	1	0	0	0	0	5	14	3
200	20	5	27	13	0	0	19	1	5	1	7	1	27	1	2	1	0	0	0	3	3	2	0	0	17	1	18	24	16	27	17	29	23	0	0	2	0	0	1	4	0	1	1	0	1	0	7	15	3
200	20	5	49	38	0	0	15	1	5	1	5	0	18	1	2	1	0	1	1	7	5	2	0	1	20	1	12	21	13	18	10	38	12	1	0	2	0	0	1	4	0	1	0	1	1	1	6	9	3
200	20	5	19	2	0	0	99	1	1	1	1	0	21	1	3	1	0	1	1	1	1	1	0	0	16	0	12	23	17	21	13	16	12	1	0	1	1	0	1	1	0	0	0	0	0	1	5	12	3
264	20	5	20	15	0	0	20	1	2	1	1	0	13	1	1	1	0	1	1	2	3	2	0	0	10	1	11	13	10	13	9	17	12	1	0	2	0	0	1	3	0	0	0	1	1	1	5	16	3
266	20	5	25	2	0	0	99	1	3	1	3	1	18	1	3	1	0	1	1	3	1	1	0	0	17	1	14	21	13	18	8	16	24	1	0	2	0	0	1	4	0	1	0	1	1	0	5	8	3
268	20	5	27	27	0	0	19	1	5	1	3	0	13	1	1	1	0	1	1	3	4	1	0	1	13	1	8	12	7	13	7	19	28	1	0	1	0	0	1	1	0	1	0	0	0	0	5	16	3
268	20	5	27	11	0	0	99	1	1	1	1	0	26	1	3	1	1	1	1	3	3	3	0	0	20	0	23	23	15	26	16	19	24	1	0	1	0	0	1	4	0	0	0	0	0	0	5	6	3
268	20	5	19	17	0	0	99	1	1	1	1	1	17	1	3	1	1	1	1	1	3	3	0	0	20	1	14	18	10	17	7	20	19	1	0	1	0	1	1	4	0	1	0	1	0	0	5	10	3
296	20	5	45	30	0	0	99	1	4	1	4	0	18	1	3	1	0	1	1	7	5	2	0	0	20	1	8	17	11	18	10	34	14	1	0	2	0	0	1	3	1	1	0	1	1	1	5	9	3
348	20	5	45	42	0	1	18	1	7	1	10	0	13	1	1	1	0	1	1	7	5	1	0	1	20	1	13	13	8	13	7	18	27	1	0	1	0	0	1	4	0	1	0	0	0	1	6	11	3
348	20	5	20	1	8	0	99	1	1	1	2	0	16	1	2	1	0	0	0	2	1	2	0	0	17	1	11	16	8	16	7	21	30	0	0	1	0	0	0	4	0	0	0	1	0	0	5	12	3
348	20	5	20	18	0	0	99	1	1	1	1	0	13	1	3	1	0	0	1	2	3	2	0	0	15	1	14	15	10	13	7	17	29	0	0	2	0	0	1	4	0	1	0	0	0	0	6	14	3
350	20	5	25	25	0	0	24	1	1	1	1	0	17	1	1	1	1	1	1	3	4	3	0	0	20	1	17	17	9	17	7	16	22	1	0	1	0	0	1	4	0	1	0	1	1	1	5	12	3
352	20	5	19	5	0	0	99	1	1	1	2	1	20	1	3	1	1	1	1	1	2	3	0	0	16	0	19	21	13	20	10	22	13	1	0	1	0	0	1	4	0	0	0	0	0	1	5	14	3
392	20	5	27	24	0	0	25	1	2	1	3	1	18	1	1	1	0	1	1	3	4	2	0	0	14	1	17	24	16	18	12	16	14	1	0	2	0	0	1	1	0	1	0	1	1	1	5	14	3
392	20	5	34	10	0	0	21	1	4	1	4	1	18	1	1	1	0	1	1	4	3	1	0	0	20	1	19	20	12	18	9	16	19	1	0	2	0	0	1	1	0	1	0	1	1	0	5	16	3
396	20	5	44	44	0	1	30	1	6	1	6	0	13	1	1	1	0	0	1	6	5	1	0	0	8	1	10	17	12	13	7	16	29	0	0	1	0	0	1	2	0	1	0	0	0	0	8	1	3
396	20	5	24	18	0	1	99	0		0		1	14	1	2	1	1	1	1	2	3	3	0	0	11	1	12	16	10	14	7	18	16	1	0	2	0	0	1	1	0	0	1	0	0	0	5	12	3
398	20	5	40	25	0	0	20	1	5	1	6	1	17	1	1	1	1	1	1	6	4	3	0	1	16	1	16	16	8	17	7	18	25	1	0	2	0	0	1	4	0	1	0	0	0	1	5	15	2
400	20	5	46	41	0	0	26	1	6	1	6	0	21	1	2	1	0	0	0	7	5	1	0	0	14	0	14	21	13	21	11	16	18	0	0	2	0	0	0	3	0	0	0	0	0	0	8	10	3
408	20	5	30	8	0	0	24	1	3	1	5	1	33	1	1	1	0	1	1	4	2	1	1	1	20	0	17	15	13	33	23	16	21	1	0	1	1	0	1	3	0	0	0	0	0	1	6	10	3
408	20	5	19	15	0	0	99	0		0		0	9	1	3	1	0	0	1	1	3	2	0	0	17	0	14	24	16	9	7	16	29	0	0	1	0	0	1	1	0	0	0	0	0	1	5	10	1
410	20	5	21	19	0	0	20	1	1	1	1	0	21	1	1	1	0	1	1	2	3	2	0	0	12	1	11	24	16	21	11	25	17	1	0	2	0	0	1	3	0	0	0	1	1	1	6	14	1
412	20	5	48	30	3	0	22	1	7	1	7	0	25	1	1	1	0	1	1	7	5	1	1	1	12	1	11	21	13	25	15	29	20	1	0	2	0	0	1	3	0	1	0	0	1	1	7	12	3
460	20	5	35	15	0	0	99	1	3	1	6	1	17	1	2	1	0	1	1	5	3	1	1	1	14	1	14	21	13	17	7	29	17	1	0	1	0	0	1	4	0	0	0	0	1	1	6	12	3
462	20	5	44	40	0	0	25	1	5	1	5	1	17	1	1	1	0	1	1	6	5	2	0	0	14	1	11	18	10	17	7	27	17	1	0	2	0	0	1	4	0	0	0	1	1	1	7	14	3
464	20	5	20	15	3	0	19	1	2	1	2	0	21	1	1	1	0	1	1	2	3	2	0	0	15	1	12	18	10	21	11	25	20	1	0	2	0	0	1	4	0	0	0	0	1	1	7	14	3
464	20	5	47	40	0	0	20	1	5	1	3	1	13	1	1	1	0	1	1	7	5	1	0	1	14	1	8	15	13	13	11	23	14	1	0	1	0	0	1	4	0	0	0	1	0	1	7	14	3
468	20	5	30	28	3	0	28	1	4	1	4	0	17	1	1	1	0	1	1	4	4	2	0	0	17	1	14	17	10	17	7	24	20	1	0	2	0	0	1	4	0	0	0	1	1	1	6	12	3
468	20	5	19	19	3	0	99	1	2	1	2	0	21	1	3	1	0	1	1	1	3	2	0	0	16	1	16	15	10	21	11	27	20	1	0	1	0	0	1	3	0	0	1	0	0	1	6	12	3
180	20	8	28	25	0	0	99	1	1	1	1	0	21	1	3	1	1	1	1	3	4	3	0	0	10	1	14	18	10	21	11	16	19	1	0	1	0	0	1	4	0	0	0	0	1	1	6	12	3
180	20	8	27	24	3	1	99	1	2	1	2	0	21	1	3	1	1	1	1	3	4	3	0	0	16	1	17	21	13	21	11	25	20	1	0	2	0	0	1	4	0	0	0	1	0	1	5	16	3
180	20	8	47	20	3	0	21	1	6	1	6	0	17	1	1	1	0	1	1	7	4	1	0	0	16	1	14	18	10	17	7	35	20	1	0	2	0	0	1	4	0	1	0	0	0	1	6	8	3
184	20	8	21	20	0	0	99	1	1	1	1	0	17	1	2	1	1		1	2	4	3	0	0	20	1	14	15	10	17	7	26	29						1	4	0	0	1	0	1	1	5	16	1
184	20	8	48	28	0	0	14	1	7	1	4	1	24	1	1	1	0	1	1	7	4	1	0	0	16	1	20	22	16	24	16	29	16	1	0	2	0	0	1	4	0	0	0	1	1	1	8	10	3
186	20	8	18	1	0	0	99	0		0		0	22	1	3	1	0	1	1	1	1	1	0	0	17	1	19	22	17	22	16	18	17	1	0	2	0	0	1	4	1	0	1	1	1	1	5	10	3
188	20	8	37	36	0	0	99	1	2	1	3	1	21	1	3	1	1	1	1	5	5	3	0	0	20	0	29	27	19	21	13	24	19	1	0	2		0	1	3	0	0	0	0	0	1	6	12	3
188	20	8	34	26	0	0	99	1	2	1	2	1	25	1	3	1	1	1	1	4	4	3	0	0	14	0	16	24	16	25	15	16	29	1	0	2	0	0	1	1	0	0	0	0	0	1	5	9	3
188	20	8	35	35	0	0	99	1	3	1	3	1	19	1	3	1	0	0	1	5	5	2	0	0	20	1	16	20	13	19	11	22	17	0	0	2	0	0	1	3	0	0	0	0	1	1	6	12	3
196	20	8	32	31	0	0	18	1	3	1	3	0	13	1	1	1	1	1	1	4	5	3	0	1	12	1	11	18	10	13	7	39	12	1	0	2	2	0	1	4	0	1	0	0	0	1	8	10	3
270	20	8	28	27	0	0	19	1	2	1	2	0	17	1	2	1	1	1	1	3	4	3	0	0	14	1	8	12	10	17	11	33	12	1	0	2	1	0	1	4	1	1	1	0	0	1	8	14	3
272	20	8	28	28	0	0	99	1	3	1	3	1	17	1	3	1	1	1	1	3	4	3	0	1	13	1	11	18	10	17	7	18	17	1	0	1	0	0	1	3	0	0	0	0	1	0	5	16	3
272	20	8	31	30	0	0	28	1	4	1	4	0	17	1	1	1	1	1	1	4	5	3	0	1	20	1	15	19	12	17	7	39	27	1	0	1	0	0	1	4	0	1	0	0	1	1	5	14	3
272	20	8	41	1	10	0	18	1	7	1	7	1	17	1	3	1	0	1	1	6	1	2	0	1	20	1	19	19	11	17	7	22	26	1	0	2	0	0	1	4	1	1	0	1	1	1	6	12	3
274	20	8	25	25	0	0	99	1	3	1	3	0	24	1	3	1	0	1	1	3	4	2	0	0	20	1	11	19	13	24	16	22	17	1	0	2	0	0	1	3	0	1	0	0	1	1	6	10	3
276	20	8	34	4	0	0	31	1	2	1	2	0	9	1	1	1	1	1	1	4	1	3	0	0	10	1	8	12	10	9	7	24	16	1	0	2	0	0	1	3	0	0	1	1	1	1	7	12	3
276	20	8	35	25	0	0	20	1	2	1	2	1	25	1	1	1	1	10	1	5	4	3	0	0	20	1	20	24	16	25	15	43	26	1	2	2	0	0	1	4	0	1	0	1	1	1	5	8	2
276	20	8	40	5	0	0	23	1	7	1	8	0	19	1	1	1	1	1	1	6	2	3	1	1	13	1	14	24	16	19	9	26	12	1	0	2	0	0	1	1	1	0	0	0	1	1	5	11	3
278	20	8	46	7	0	0	24	1	5	1	5	1	16	1	1	1	0	1	1	7	2	2	0	0	20	1	8	15	10	16	7	21	14	1	0	2	0	0	1	3	0	1	0	1	1	1	5	11	3
280	20	8	30	30	0	0	99	1	2	1	4	1	21	1	3	1	1	1	1	4	5	3	0	0	20	1	14	21	16	21	15	30	17	1	0	2	0	0	1	4	0	0	1	1	1	1	6	9	3
280	20	8	22	20	0	0	99	1	2	1	2	0	9	1	3	1	1	1	1	2	4	3	0	0	20	1	14	21	13	9	7	39	17	1	0	1	0	0	1	3	0	1	0	1	0	1	5	10	3
280	20	8	28	22	0	0	20	1	2	1	2	0	9	1	1	1	1	1	1	3	4	3	0	0	15	1	11	13	8	9	7	32	16	1	0	1	0	0	1	4	0	0	0	1	1	1	7	14	3
282	20	8	24	23	0	0	99	1	3	1	3	1	17	1	3	1	1	1	1	2	4	3	0	0	10	0	8	15	13	17	11	29	20	1	0	1	0	0	1	3	0	0	0	0	0	1	6	10	1
284	20	8	42	40	0	0	25	1	3	1	4	0	17	1	1	1	0	1	1	6	5	2	0	0	14	0	11	20	12	17	7	20	20	1	0	2	0	0	1	4	0	0	0	0	0	1	7	16	1
284	20	8	24	22	0	0	99	1	2	1	2	0	9	1	3	1	1	1	1	2	4	3	0	0	10	1	8	17	12	9	7	16	21	1	0	1	0	0	1	3	0	0	0	1	1	1	5	16	3
284	20	8	36	30	0	0	21	1	4	1	4	1	10	1	1	1	1	1	1	5	5	3	0	1	20	1	10	10	8	10	7	17	16	1	0	1	0	0	1	4	0	1	0	1	0	1	6	14	3
286	20	8	35	20	0	0	99	1	4	1	4	0	18	1	3	1	1	1	1	5	4	3	1	1	20	1	15	22	14	18	8	22	22	1	0	2	0	0	1	1	0	1	0	0	1	0	5	16	3
288	20	8	32	4	0	0	28	1	4	1	5	1	18	1	3	1	0	1	1	4	1	2	0	0	17	1	11	17	9	18	8	16	31	1	0	2	0	0	1	3	0	0	0	0	1	0	5	12	3
288	20	8	39	39	0	0	22	1	4	1	4	0	23	1	1	1	1	1	1	5	5	3	0	0	18	1	20	15	7	23	13	25	24	1	0	1	0	0	1	4	0	1	0	0	1	1	6	14	3
288	20	8	32	11	0	0	28	1	2	1	4	1	17	1	1	1	1	1	1	4	3	3	0	0	20	1	14	21	13	17	10	16	26	1	0	2	0	0	1	1	0	1	0	1	0	1	6	11	3
290	20	8	24	14	0	0	99	1	2	1	2	1	18	1	2	1	1	0	0	2	3	3	0	1	16	1	14	24	16	18	10	31	26	0	0	2	0	0	0	3	0	1	0	1	1	1	5	11	3
292	20	8	26	18	0	0	99	1	2	1	2	0	9	1	3	1	0	1	1	3	3	2	0	1	20	1	14	27	19	9	7	30	12	1	0	1	0	0	1	3	0	1	0	1	0	1	5	9	3
292	20	8	36	11	0	0	21	1	3	1	4	1	16	1	1	1	2	1	1	5	3	4	0	0	11	0	20	30	22	16	9	18	26	1	0	2	0	0	1	1	0	0	0	0	0	1	5	9	2
292	20	8	30	5	0	0	19	1	3	1	3	0	11	1	1	1	1	1	1	4	2	3	0	0	20	1	17	27	19	11	8	41	17	1	0	1	0	0	1	4	0	1	0	0	1	1	5	9	3
294	20	8	32	10	0	0	24	1	3	1	3	0	17	1	1	1	0	1	1	4	3	2	0	0	8	1	14	18	13	17	7	19	20	1	0	1	0	0	1	3	0	1	0	1	1	1	7	16	3
296	20	8	28	25	0	0	99	1	1	1	1	0	9	1	3	1	2	1	1	3	4	4	0	0	10	0	11	15	10	9	7	17	14	1	0	1	0	0	1	3	0	0	0	0	0	1	7	14	3
296	20	8	30	28	0	0	99	1	3	1	3	0	13	1	3	1	1	1	1	4	4	3	0	0	16	1	11	18	10	13	7	22	19	1	0	2	0	0	1	4	0	0	0	1	1	1	6	16	3
296	20	8	43	40	0	0	40	1	4	1	4	1	17	1	1	1	1	1	1	6	5	3	1	1	14	1	10	18	10	17	7	22	23	1	0	1	1	0	1	3	0	1	0	0	1	1	6	16	3
298	20	8	48	48	0	0	25	1	3	1	3	0	17	1	1	1	0	0	1	7	5	1	0	0	14	1	11	18	10	17	7	26	17	0	0	1	0	0	1	3	0	0	0	1	0	1	7	12	3
300	20	8	26	15	0	1	21	1	2	1	2	0	19	1	3	1	0	1	1	3	3	2	0	1	14	1	14	23	16	19	9	16	20	1	0	2	0	0	1	4	0	1	0	1	1	1	5	10	3
300	20	8	27	27	0	0	99	1	2	1	2	1	14	1	3	1	1	1	1	3	4	3	1	1	20	1	16	16	10	14	7	46	21	1	0	1	0	0	1	4	0	0	0	0	1	1	6	15	3
300	20	8	39	39	0	0	22	1	4	1	4	1	13	1	1	1	1	1	1	5	5	3	0	0	14	0	18	16	11	13	7	16	28	1	0	1	0	0	1	1	0	0	0	0	0	0	5	14	3
302	20	8	19	18	0	0	99	1	1	0		0	17	1	3	1	1	1	1	1	3	3	0	0	16	1	15	17	10	17	11	16	27	1	0	1	0	1	1	1	0	1	1	1	0	0	5	12	1
304	20	8	40	20	0	0	21	1	4	1	5	1	15	1	2	1	0	0	0	6	4	1	0	1	20	1	17	19	11	15	8	17	26	0	0	1	0	0	1	4	0	1	0	0	1	0	5	14	3
304	20	8	22	17	0	0	99	1	2	1	1	1	15	1	3	1	1	1	1	2	3	3	0	0	20	0	10	19	12	15	7	18	20	1	0	2	0	0	1	3	0	0	0	0	0	1	5	13	3
304	20	8	23	21	0	0	99	0		0		0	25	1	3	1	2	1	1	2	4	4	1	1	12	0	11	27	19	25	15	16	26	1	0	1	0	0	1	3	0	0	0	0	0	1	5	12	3
306	20	8	32	10	0	0	24	1	4	1	5	1	15	1	1	1	1	1	1	4	3	3	0	0	20	1	9	18	13	15	8	16	14	1	0	2	0	0	1	3	0	1	0	1	1	1	6	13	3
308	20	8	40	40	0	0	18	1	8	1	8	1	21	1	1	1	0	1	1	6	5	1	0	0	16	1	15	22	14	21	11	16	20	1	0	1	0	0	1	1	0	1	0	1	1	1	5	14	3
308	20	8	44	11	0	0	19	1	8	1	4	1	18	1	2	1	1	0	0	6	3	3	0	1	20	0	14	22	14	18	11	36	11	0	0	2	0	0	1	4	0	0	0	0	0	1	6	10	3
308	20	8	28	2	0	0	26	1	3	1	3	0	21	1	1	1	1	1	1	3	1	3	0	0	12	1	11	18	13	21	11	30	20	1	0	2	0	0	1	3	0	0	0	0	1	1	6	12	3
310	20	8	40	28	0	0	27	1	3	1	5	1	17	1	1	1	1	1	1	6	4	3	1	1	12	1	8	21	13	17	7	32	17	1	0	2	0	0	1	4	1	1	0	1	0	1	6	16	3
312	20	8	34	32	0	0	25	1	4	1	4	0	21	1	1	1	1	1	1	4	5	3	0	0	12	1	14	18	10	21	11	25	17	1	0	2	0	0	1	4	0	1	0	0	1	1	6	16	1
312	20	8	45	42	0	0	24	1	1	1	5	0	13	1	1	1	1	1	1	7	5	3	0	0	10	1	8	15	7	13	7	29	17	1	0	2	0	0	1	4	0	0	0	1	0	1	6	12	3
356	20	8	49	48	0	0	20	1	9	1	7	1	17	1	1	1	0	1	1	7	5	1	0	0	16	1	11	18	10	17	7	28	20	1	0	2	0	0	1	4	0	0	0	1	0	1	6	16	3
358	20	8	35	14	0	0	21	1	4	1	4	1	20	1	1	1	0	1	1	5	3	1	0	0	16	1	17	19	11	20	10	18	20	1	0	2	0	0	1	1	0	1	1	0	0	1	5	14	3
360	20	8	19	6	0	0	99	1	1	1	1	0	17	1	3	1	1	1	1	1	2	3	0	0	10	1	21	30	24	17	11	16	23	1	0	1	0	0	1	1	0	1	0	0	1	1	5	13	3
364	20	8	35	35	0	0	99	1	5	1	5	0	15	1	3	1	1	1	1	5	5	3	0	0	20	0	16	15	12	15	9	19	25	1	0	1	0	0	1	4	0	0	0	0	0	0	5	5	3
368	20	8	38	2	0	0	32	1	2	1	2	1	27	1	1	1	1	1	1	5	1	3	0	0	17	1	21	30	22	27	21	16	28	1	0	1	0	0	1	4	0	1	0	1	0	0	5	11	3
368	20	8	43	9	0	0	25	1	2	1	2	1	13	1	2	1	1	0	0	6	2	3	0	1	11	1	17	14	11	13	9	17	28	0	0	2	0	0	1	1	1	1	0	0	1	1	5	13	3
468	20	8	30	7	0	0	23	1	2	1	2	1	17	1	1	1	1	1	1	4	2	3	0	0	12	1	11	18	10	17	7	16	15	1	0	1	0	0	1	1	0	0	0	1	0	1	5	16	1
476	20	8	49	34	0	0	32	1	4	1	5	1	16	1	2	1	0	0	0	7	5	2	0	0	16	1	14	17	11	16	7	17	29	0	0	2	0	0	0	4	0	1	0	0	1	1	6	14	3
476	20	8	31	25	0	0	99	1	2	1	2	1	13	1	2	1	1	0	0	4	4	3	0	0	20	1	18	20	12	13	7	40	26	0	0	2	0	0	0	4	0	1	0	1	0	0	5	14	3
478	20	8	37	35	0	0	99	1	3	1	4	0	13	1	3	1	2	1	1	5	5	4	0	0	14	0	14	15	10	13	7	28	11	1	0	1	0	0	1	4	0	0	0	0	0	1	5	11	1
480	20	8	31	25	0	0	18	1	5	1	5	0	13	1	2	1	0	0	0	4	4	2	0	0	20	1	14	16	10	13	7	19	22	0	0	2	0	0	0	4	0	1	0	0	1	0	5	14	3
480	20	8	37	27	0	0	22	1	3	1	4	1	17	1	1	1	0	1	1	5	4	2	0	0	12	0	21	21	14	17	8	16	23	1	0	2	0	0	1	4	0	0	0	0	0	0	5	11	3
480	20	8	21	15	0	0	99	1	2	1	2	1	18	1	3	1	1	1	1	2	3	3	0	0	20	1	14	18	10	18	12	39	14	1	0	1	0	0	1	4	0	1	0	1	1	1	5	10	3
482	20	8	27	10	3	0	17	1	3	1	3	1	17	1	1	1	1	1	1	3	3	3	0	0	14	1	14	21	16	17	11	16	26	1	0	1	0	0	1	4	0	0	0	0	1	1	5	16	3
484	20	8	48	45	0	0	26	1	3	1	3	0	21	1	2	1	0	0	0	7	5	1	0	0	20	0	14	21	13	21	11	27	26	0	0	1	0	0	1	4	0	0	0	0	0	1	6	14	1
484	20	8	33	5	0	0	99	0		0		0	13	1	3	1	0	1	1	4	2	2	0	0	20	1	15	12	9	13	7	17	19	1	0	2	0	0	1	4	0	1	0	1	1	0	5	8	3
484	20	8	27	25	0	0	99	1	4	1	4	0	9	1	3	1	1	1	1	3	4	3	0	0	20	1	11	13	10	9	7	17	20	1	0	2	0	0	1	4	0	1	1	1	1	1	5	12	3
486	20	8	35	30	0	0	99	1	4	1	3	0	17	1	3	1	1	1	1	5	5	3	0	1	16	1	9	19	11	17	7	22	17	1	0	2	0	0	1	4	1	0	1	1	1	0	5	12	3
488	20	8	32	2	0	0	99	1	4	1	3	0	21	1	3	1	0	1	1	4	1	2	0	1	20	1	17	20	12	21	11	23	17	1	0	2	0	0	1	4	1	1	0	1	1	0	6	16	3
64	20	10	21	21	0	0	99	0		0		0	15	1	3	1	1	1	1	2	4	3	0	0	16	1	13	18	12	15	8	20	19	1	0	1	0	0	1	4	0	1	0	1	0	1	5	14	3
66	20	10	23	2	0	0	99	0		0		0	16	1	3	1	1	0	1	2	1	3	0	0	17	1	16	19	14	16	12	36	17	0	0	2	0	0	1	4	0	1	0	1	1	1	5	12	3
68	20	10	45	35	0	0	17	1	6	1	6	1	18	1	2	1	1		1	7	5	3	0	0	17	1	16	19	15	18	14	32	19	0		2	0	0	1	2	0	0	0	0	1	0	7	8	3
68	20	10	26	2	0	0	24	1	2	1	2	1	20	1	1	1	1	1	1	3	1	3	0	0	13	1	17	19	14	20	14	23	18	1	0	1	0	0	1	2	0	1	0	1	0	1	5	6	3
70	20	10	37	30	0	0	99	1	4	1	4	1	18	1	3	1	0	1	1	5	5	2	0	1	20	1	15	15	12	18	14	29	17	1	0	2	1	0	1	4	1	1	0	1	0	1	5	10	3
72	20	10	45	20	0	0	20	1	1	1	1	1	22	1	1	1	1	1	1	7	4	3	0	0	15	0	15	23	17	22	16	30	12	1	0	1	0	0	1	1	0	0	0	0	0	1	6	8	3
72	20	10	22	8	0	0	99	0		0		0	27	1	3	1	2	1	1	2	2	4	0	0	10	1	22	25	19	27	19	17	21	1	0	2	0	1	1	1	0	0	1	0	1	1	5	13	1
74	20	10	42	5	0	0	17	1	4	1	4	1	27	1	1	1	0	1	1	6	2	2	0	0	16	1	15	23	17	27	19	16	27	1	0	1	0	0	1	1	0	1	0	0	1	1	5	10	3
76	20	10	42	1	0	0	22	1	4	1	4	1	24	1	1	1	1	1	1	6	1	3	1	1	16	1	22	27	20	24	15	16	24	1	0	2	0	0	1	3	1	0	1	0	0	1	5	11	3
76	20	10	31	31	0	0	20	1	3	1	6	1	20	1	1	1	1	1	1	4	5	3	0	0	14	1	13	18	14	20	14	32	22	1	0	1	0	0	1	3	0	0	0	1	1	1	5	14	3
78	20	10	23	23	0	0	99	1	1	0		1	16	1	3	1	1	1	1	2	4	3	0	0	16	1	15	18	14	16	12	24	21	1	0	2	0	0	1	3	0	0	0	1	1	1	5	12	3
80	20	10	30	1	0	0	99	1	2	0		1	24	1	3	1	0	1	1	4	1	2	0	0	16	1	14	20	15	24	16	44	19	1	0	2	0	0	1	4	0	0	0	1	1	1	8	14	3
352	20	10	23	20	0	0	99	1	1	1	1	1	25	1	3	1	1	1	1	2	4	3	0	0	10	1	18	26	20	25	19	17	26	1	0	1	0	0	1	4	0	0	0	1	0	1	5	16	3
352	20	10	27	3	0	0	24	1	1	1	1	1	21	1	1	1	1	1	1	3	1	3	0	0	16	1	18	23	15	21	11	17	24	1	0	1	0	0	1	3	0	0	0	0	1	0	5	14	3
354	20	10	32	12	0	1	99	1	3	1	3	0	26	1	2	1	0	0	0	4	3	2	1	1	14	0	17	23	15	26	18	16	16	0	0	2	0	0	0	4	0	0	0	0	0	0	5	14	3
356	20	10	20	3	5	0	18	1	1	1	1	1	18	1	1	1	1	1	1	2	1	3	0	0	5	1	11	16	11	18	8	21	17	1	0	1	0	0	1	4	0	1	0	1	1	1	5	9	3
356	20	10	28	19	0	0	25	1	1	1	2	0	15	1	1	1	0	1	1	3	3	1	0	0	14	1	8	18	10	15	10	17	26	1	0	2	0	0	1	4	0	0	0	0	1	0	6	10	3
360	20	10	45	45	0	1	25	1	5	1	6	0	17	1	1	1	0	1	1	7	5	1	0	0	11	1	11	18	10	17	7	17	25	1	0	1	0	0	1	1	0	0	0	0	1	0	6	12	3
360	20	10	28	28	0	0	27	1	3	1	3	1	9	1	1	1	1	1	1	3	4	3	0	0	14	1	11	12	10	9	7	25	17	1	0	1	0	0	1	4	1	0	0	0	1	1	6	14	3
362	20	10	45	38	0	1	32	1	8	1	8	0	13	1	1	1	0	1	1	7	5	2	1	1	14	1	17	15	10	13	7	29	17	1	0	2	0	0	1	4	0	1	0	1	1	1	6	14	1
364	20	10	45	10	0	0	20	1	4	1	7	0	13	1	1	1	0	1	1	7	3	2	0	0	16	1	14	15	10	13	7	26	17	1	0	1	0	0	1	4	0	1	0	0	1	1	6	16	3
364	20	10	44	13	0	0	23	1	4	1	3	0	20	1	1	1	1	1	1	6	3	3	0	0	16	1	15	21	13	20	10	17	28	1	0	1	0	0	1	4	0	0	0	1	0	0	5	10	3
366	20	10	49	49	0	0	30	1	5	1	5	0	17	1	1	1	1	2	1	7	5	3	0	0	14	1	11	15	10	17	7	26	12	1	1	2	0	0	1	3	0	0	0	0	1	1	5	14	3
368	20	10	37	34	0	1	34	1	3	1	4	0	17	1	1	1	1	1	1	5	5	3	0	0	12	1	8	17	9	17	7	29	17	1	0	2	0	0	1	4	0	0	0	1	1	1	7	16	3
472	20	10	30	29	3	0	23	1	3	1	3	1	17	1	1	1	0	1	1	4	4	2	0	0	10	0	11	18	10	17	7	17	20	1	0	1	0	0	1	3	0	0	0	0	0	1	5	12	1
474	20	10	40	39	4	0	99	1	8	1	8	0	17	1	3	1	0	1	1	6	5	1	0	0	12	1	11	18	10	17	7	23	15	1	0	1	0	0	1	3	0	1	0	0	0	1	6	16	1
476	20	10	23	23	0	0	99	1	2	1	1	0	17	1	3	1	1	1	1	2	4	3	1	1	11	1	14	18	10	17	7	26	23	1	0	1	0	0	1	4	0	1	0	1	0	1	6	14	3
488	20	10	24	24	0	0	99	0		0		0	18	1	3	1	2	1	1	2	4	4	0	0	20	1	16	18	11	18	8	23	25	1	0	2	0	0	1	4	0	1	0	1	0	1	5	14	3
488	20	10	35	20	0	0	28	1	5	1	5	1	19	1	1	1	0	1	1	5	4	1	0	0	17	0	17	27	19	19	9	17	17	1	0	2	0	0	1	1	0	0	0	0	0	1	5	11	3
490	20	10	26	25	4	0	25	1	1	1	1	0	21	1	1	1	1	1	1	3	4	3	0	0	15	1	14	18	10	21	11	18	23	1	0	1	0	0	1	4	0	0	0	0	1	1	5	8	3
492	20	10	28	20	0	0	26	1	2	1	2	0	21	1	2	1	1	1	1	3	4	3	1	1	16	0	20	21	13	21	11	24	21	1	0	2	0	0	1	4	0	0	0	0	0	1	5	14	3
492	20	10	27	24	0	0	22	1	3	1	3	1	25	1	1	1	0	1	1	3	4	1	0	0	14	1	11	24	16	25	15	22	20	1	0	1	0	0	1	3	0	0	0	0	1	1	5	14	3
0	20	13	26	25	0	0	99	1	1	1	1	0	22	1	3	1	1	1	1	3	4	3	0	0	16	1	17	21	15	22	14	25	20	1	0	2	0	0	1	3	0	0	1	0	1	1	5	13	3
2	20	13	40	15	0	0	99	1	4	1	1	0	24	1	3	1	0	1	1	6	3	2	0	0	16	1	17	21	15	24	16	28	20	1	0	2	0	0	1	4	0	0	0	0	1	1	9	14	3
4	20	13	27	27	0	0	99	1	4	1	3	0	26	1	3	1	0	1	1	3	4	2	0	0	16	1	19	22	16	26	18	21	20	1	0	2	0	0	1	4	0	0	1	0	1	1	5	12	3
4	20	13	28	4	0	0	25	1	2	1	2	0	24	1	1	1	1	1	1	3	1	3	0	0	16	1	19	21	15	24	16	22	21	1	0	2	0	0	1	3	0	1	0	0	1	1	5	12	3
4	20	13	30	5	0	1	99	1	3	1	3	1	24	1	2	1	0	0	0	4	2	2	0	1	16	1	18	24	18	24	16	19	20	0	0	2	0	0	1	3	0	0	0	0	1	1	6	14	3
6	20	13	33	33	0	0	17	1	3	1	1	1	27	1	2	1	1	1	1	4	5	3	0	1	20	1	22	20	15	27	17	18	20	1	0	2	0	0	1	4	0	1	1	0	1	1	5	10	3
8	20	13	37	37	0	1	20	1	5	0		1	19	1	1	1	1	0	1	5	5	3	1	1	12	1	18	18	12	19	14	30	17	0	0	2	0	0	1	4	0	1	1	0	1	1	9	16	3
8	20	13	19	10	0	0	99	1	1	1	1	0	22	1	3	1	1	1	1	1	3	3	0	0	20	1	20	18	10	22	12	19	17	1	0	1	0	0	1	4	0	0	1	1	1	1	5	9	3
8	20	13	26	25	0	0	99	1	1	0		0	26	1	2	1	0	0	0	3	4	1	0	1	20	1	14	26	18	26	18	34	28	0	0	2	0	1	0	4	1	1	0	1	1	1	5	11	3
12	20	13	40	5	0	0	35	1	3	1	4	0	28	1	1	1	1	0	1	6	2	3	0	0	16	1	17	21	15	28	20	32	18	0	0	2	0	0	1	4	0	1	0	1	1	1	7	10	3
14	20	13	26	3	0	0	18	1	2	1	4	1	20	1	1	1	1	1	1	3	1	3	0	0	10	0	18	18	13	20	14	17	18	1	0	2	0	0	1	3	0	0	0	0	0	1	5	16	3
16	20	13	40	15	0	0	25	1	2	1	2	1	22	1	1	1	1	1	1	6	3	3	0	0	14	1	16	20	15	22	16	16	18	1	0	2	0	0	1	3	0	1	0	0	1	1	6	14	3
20	20	13	32	15	0	0	99	0		0		1	23	1	3	1	1	1	1	4	3	3	0	0	14	1	24	22	14	23	17	16	26	1	0	1	1	0	1	1	0	1	0	0	1	0	5	11	3
22	20	13	48	48	0	0	30	1	8	0		0	16	1	2	1	1		1	7	5	3	0	0	15	1	17	20	12	16	10	21	20						1	3	1	0	0	0	0	1	6	14	1
24	20	13	23	8	0	0	99	0		0		0	21	1	3	1	1	1	1	2	2	3	1	1	9	1	16	18	12	21	12	31	22	1	0	2	1	0	1	4	0	1	1	0	1	1	6	8	3
36	20	13	32	32	0	0	20	1	3	1	3	1	24	1	1	1	0	1	1	4	5	2	0	0	10	1	11	15	10	24	15	34	18	1	0	1	0	0	1	4	0	1	0	0	1	1	6	6	3
40	20	13	27	10	0	0	26	1	2	1	2	0	19	1	1	1	1	0	1	3	3	3	0	1	12	1	17	16	9	19	11	35	17	0	0	2	1	0	1	3	0	1	0	0	1	1	7	8	3
42	20	13	20	20	0	0	99	1	2	1	2	1	28	1	3	1	1	1	1	2	4	3	0	0	18	1	17	18	13	28	20	19	24	1	0	2	0	0	1	3	0	1	0	0	1	0	5	10	2
48	20	13	43	25	0	0	35	1	2	1	1	1	18	1	2	1	1		1	6	4	3	0	1	16	1	16	19	14	18	12	54	21						1	3	0	0	0	0	1	1	7	10	2
52	20	13	30	2	0	0	28	1	1	1	1	1	14	1	1	1	1	0	1	4	1	3	0	0	15	1	16	20	13	14	10	29	18	0	0	1	1	0	1	3	1	1	1	1	1	1	7	16	3
52	20	13	47	42	0	0	41	1	9	1	12	1	17	1	1	1	0	1	1	7	5	1	0	0	10	1	19	15	7	17	7	22	27	1	0	2	0	0	1	4	0	0	0	1	0	0	7	12	3
52	20	13	22	20	0	0	99	1	1	1	1	0	27	1	3	1	1	1	1	2	4	3	0	0	20	1	20	27	19	27	17	17	16	1	0	2	0	1	1	4	0	0	0	0	1	1	5	8	3
54	20	13	43	15	0	0	23	1	4	1	6	1	13	1	1	1	1	1	1	6	3	3	1	1	15	1	9	14	9	13	7	46	20	1	0	1	0	0	1	4	0	1	0	1	0	1	7	16	3
56	20	13	26	1	0	0	99	1	2	1	2	1	24	1	3	1	0	1	1	3	1	2	1	1	16	1	14	24	16	24	14	16	16	1	0	1	0	1	1	4	0	1	1	1	1	1	5	12	3
56	20	13	20	4	0	0	18	1	2	1	2	0	18	1	1	1	1	1	1	2	1	3	0	0	12	1	17	20	16	18	14	21	20	1	0	1	0	0	1	3	0	1	0	0	0	1	6	16	3
56	20	13	49	40	0	0	20	1	8	1	1	1	32	1	2	1	1	0	0	7	5	3	0	1	16	0	23	27	19	32	22	19	27	0	0	2	0	0	1	2	0	0	0	0	0	1	5	12	3
58	20	13	29	29	0	0	20	1	5	1	5	0	22	1	1	1	1	1	1	3	4	3	0	0	8	1	18	20	15	22	14	25	20	1	0	2	0	0	1	1	0	1	0	0	1	1	6	13	3
64	20	13	43	35	0	0	33	1	2	1	5	0	20	1	1	1	1	0	1	6	5	3	0	0	14	1	16	18	13	20	14	37	18	0	0	2	0	0	1	3	0	1	1	1	1	1	7	8	3
68	20	13	49	49	0	0	22	1	4	1	6	1	26	1	1	1	1	0	1	7	5	3	0	0	12	1	16	19	14	26	20	25	19	0	0	1	0	0	1	4	0	0	0	0	1	1	7	14	3
164	20	13	27	22	0	0	20	1	3	1	3	0	26	1	1	1	0	1	1	3	4	2	0	0	13	1	20	24	16	26	16	17	24	1	0	2	0	0	1	1	0	1	0	1	1	0	5	13	3
166	20	13	26	16	0	0	20	1	4	1	5	0	24	1	1	1	1	1	1	3	3	3	0	1	15	1	18	21	13	24	14	21	18	1	0	2	0	0	1	4	0	1	0	0	1	0	7	14	3
168	20	13	18	17	0	0	99	1	2	1	2	0	23	1	3	1	0	1	1	1	3	2	0	0	20	1	17	24	16	23	14	16	21	1	0	2	1	0	1	1	1	1	0	0	0	1	5	10	3
172	20	13	20	20	0	0	18	1	2	1	2	0	20	1	1	1	1	1	1	2	4	3	0	0	8	1	15	20	15	20	14	24	16	1	0	2	0	0	1	3	0	1	1	1	1	1	6	16	3
10	20	14	33	20	0	0	99	1	2	1	2	1	33	1	3	1	1	1	1	4	4	3	0	0	14	1	21	32	24	33	23	16	26	1	0	2	0	0	1	1	1	0	1	1	1	1	5	8	3
12	20	14	18	18	0	0	99	1	1	1	1	1	23	1	3	1	1	1	1	1	3	3	0	0	16	1	19	24	16	23	15	21	15	1	0	2	0	0	1	3	0	1	0	0	1	1	5	10	3
12	20	14	47	30	0	0	18	1	4	1	3	1	24	1	2	1	2	1	1	7	5	4	0	1	14	0	20	27	19	24	14	36	23	1	0	2	0	0	1	1	0	0	0	0	0	1	6	8	2
16	20	14	22	10	0	0	99	0		0		0	20	1	3	1	1	1	1	2	3	3	0	1	20	1	17	27	19	20	10	42	14	1	0	2	0	0	1	3	0	0	1	0	1	1	5	9	3
16	20	14	34	10	0	0	23	1	4	1	4	1	23	1	1	1	1	1	1	4	3	3	0	1	9	1	17	17	10	23	14	31	26	1	0	1	0	0	1	4	0	0	0	1	1	0	6	16	3
18	20	14	27	18	0	1	18	1	3	1	3	1	17	1	3	1	1	1	1	3	3	3	0	0	9	1	16	12	7	17	11	16	24	1	0	2	0	0	1	4	0	0	0	0	1	1	5	16	2
20	20	14	32	3	0	0	20	1	4	1	7	0	27	1	1	1	0	1	1	4	1	1	0	0	14	1	20	21	16	27	21	19	17	1	0	2	0	0	1	3	0	1	0	0	1	0	5	14	3
20	20	14	35	3	0	0	30	1	3	1	4	1	20	1	1	1	1	1	1	5	1	3	0	0	14	1	8	17	9	20	10	27	25	1	0	1	0	0	1	3	0	0	0	0	1	1	5	10	3
24	20	14	25	25	0	0	99	1	2	1	2	0	27	1	3	1	1	1	1	3	4	3	0	0	20	1	20	24	16	27	17	22	20	1	0	2	0	0	1	4	0	0	0	1	0	1	5	11	3
24	20	14	35	25	0	0	30	1	2	1	4	1	30	1	1	1	1	1	1	5	4	3	0	0	16	1	20	22	14	30	22	16	26	1	0	2	0	0	1	2	0	0	1	0	0	1	5	11	3
26	20	14	32	2	0	0	24	1	4	1	4	1	29	1	1	1	1	1	1	4	1	3	0	0	20	1	17	27	19	29	19	22	20	1	0	1	0	1	1	3	0	1	0	0	1	1	5	8	3
28	20	14	48	25	0	0	22	1	4	1	4	1	21	1	2	1	2	1	1	7	4	4	0	1	8	1	17	23	16	21	15	50	19	1	0	2	0	0	1	4	0	1	0	1	0	1	7	16	3
28	20	14	23	6	0	0	99	1	2	1	3	0	17	1	3	1	1	1	1	2	2	3	0	0	12	1	12	20	13	17	9	26	23	1	0	1	0	0	1	4	0	0	0	1	0	0	5	12	3
28	20	14	24	10	0	0	99	1	3	0		0	29	1	3	1	1	1	1	2	3	3	0	0	20	1	21	23	15	29	19	19	30	1	0	2	0	0	1	3	0	1	0	1	0	0	5	14	3
30	20	14	25	11	0	0	99	1	2	1	6	1	33	1	3	1	1	1	1	3	3	3	0	0	13	1	14	26	18	33	23	16	27	1	0	1	0	0	1	1	0	0	0	1	1	0	6	14	3
32	20	14	26	15	0	0	99	1	3	1	5	1	27	1	3	1	1	1	1	3	3	3	0	0	13	1	20	23	15	27	17	17	24	1	0	1	0	0	1	4	0	1	0	0	0	0	5	12	3
32	20	14	29	29	0	0	23	1	1	1	3	0	18	1	1	1	2	1	1	3	4	4	0	1	19	1	14	19	11	18	8	54	8	1	0	2	0	0	1	4	0	1	0	1	1	1	5	14	3
32	20	14	38	38	0	0	33	1	2	1	2	0	9	1	1	1	1	1	1	5	5	3	0	1	15	1	11	16	10	9	7	51	8	1	0	2	0	0	1	4	1	0	0	1	1	0	6	15	3
34	20	14	38	2	7	0	99	1	3	1	3	0	13	1	3	1	0	1	1	5	1	1	0	1	18	1	9	12	7	13	7	42	23	1	0	2	2	0	1	4	1	0	0	1	1	1	5	6	3
36	20	14	30	27	0	0	28	1	1	1	3	1	13	1	1	1	2	1	1	4	4	4	0	0	14	1	8	16	9	13	7	48	21	1	0	2	0	0	1	3	1	0	1	1	1	0	6	12	1
36	20	14	49	20	0	0	20	1	3	1	5	1	25	1	2	1	0	2	1	7	4	1	0	1	20	1	17	22	14	25	16	28	27	1	1	2	1	0	1	3	1	0	0	0	1	1	5	10	3
38	20	14	20	19	0	0	99	1	1	1	2	0	17	1	3	1	1	1	1	2	3	3	0	0	17	1	19	21	13	17	7	17	22	1	0	1	0	1	1	3	0	0	0	0	1	1	5	10	3
40	20	14	27	25	0	0	19	1	4	1	4	1	28	1	3	1	0	1	1	3	4	1	0	1	16	0	20	27	19	28	18	16	27	1	0	2	0	1	1	1	0	0	0	0	0	1	5	12	3
40	20	14	39	39	0	0	20	1	4	1	4	0	19	1	2	1	1	0	0	5	5	3	0	1	16	1	15	19	15	19	13	54	18	0	0	2	0	0	1	4	0	0	0	0	1	1	8	9	3
44	20	14	36	26	0	0	24	1	2	0		1	20	1	2	1	1	0	0	5	4	3	0	0	16	1	17	20	15	20	14	52	19	0	0	2	0	0	1	3	1	1	0	0	0	1	7	16	3
44	20	14	21	21	0	1	99	1	1	1	1	0	20	1	3	1	1		1	2	4	3	0	0	16	1	14	21	16	20	14	45	18						1	3	0	1	0	0	1	1	8	12	3
44	20	14	45	45	0	0	30	1	5	1	6	1	26	1	2	1	1	1	1	7	5	3	0	0	17	1	15	24	16	26	16	41	24	1	0	2	0	0	1	4	0	1	0	0	1	0	8	14	3
46	20	14	36	10	0	0	22	1	4	1	4	0	18	1	1	1	0	1	1	5	3	1	0	0	18	1	13	20	12	18	11	39	24	1	0	1	0	0	1	4	0	0	0	0	1	0	7	13	3
48	20	14	32	32	0	0	22	1	5	0		1	18	1	1	1	1	1	1	4	5	3	0	0	14	1	11	17	10	18	11	22	21	1	0	1	0	0	1	4	1	1	0	0	1	1	5	10	3
50	20	14	42	42	0	0	22	1	5	0		0	15	1	1	1	0	1	1	6	5	2	0	0	4	1	13	18	10	15	8	16	21	1	0	2	0	0	1	1	1	1	0	1	1	1	6	12	3
60	20	14	28	28	0	0	23	1	2	1	4	1	16	1	1	1	0	1	1	3	4	2	0	0	4	1	8	14	9	16	11	19	28	1	0	2	0	0	1	4	0	0	1	0	0	1	5	6	1
60	20	14	49	30	0	0	20	1	1	0		1	22	1	2	1	1	1	1	7	5	3	0	1	13	1	17	23	16	22	13	16	29	1	0	2	0	0	1	1	0	0	0	0	1	1	5	12	3
60	20	14	21	19	0	0	99	1	1	1	1	1	21	1	2	1	1	0	0	2	3	3	1	1	15	1	19	24	16	21	11	24	31	0	0	1	0	0	0	4	1	0	0	1	0	0	6	12	3
62	20	14	21	1	8	0	99	1	1	1	1	1	13	1	2	1	1	0	0	2	1	3	0	0	13	1	18	15	10	13	7	17	31	0	0	1	0	0	0	1	0	1	0	0	0	0	6	16	3
64	20	14	18	18	0	0	15	1	2	0		0	10	1	2	1	1	0	0	1	3	3	0	0	7	1	14	14	10	10	8	37	26	0	0	2	0	0	1	4	0	1	0	1	1	0	5	8	3
72	20	14	41	41	7	0	21	1	6	1	7	1	18	1	1	1	1	1	1	6	5	3	0	0	15	1	18	16	8	18	8	47	21	1	0	2	0	0	1	1	1	1	1	1	1	1	6	8	2
76	20	14	32	9	0	0	24	1	3	1	3	1	19	1	1	1	0	1	1	4	2	2	0	0	18	1	13	19	11	19	13	30	27	1	0	2	0	0	1	3	0	1	1	1	0	1	5	16	1
128	20	14	40	40	0	0	20	1	2	1	3	1	26	1	1	1	1	1	1	6	5	3	0	0	17	1	20	21	13	26	16	17	27	1	0	1	0	0	1	4	0	1	0	0	0	1	7	13	2
128	20	14	27	27	8	0	99	0		1	3	1	17	1	3	1	1	1	1	3	4	3	0	1	10	1	15	18	10	17	7	53	23	1	0	2	1	0	1	4	1	1	1	1	1	1	5	10	3
130	20	14	27	18	0	0	99	1	2	1	4	0	25	1	3	1	1	1	1	3	3	3	1	1	18	1	19	24	16	25	15	39	12	1	0	2	0	0	1	4	1	1	1	1	1	1	6	14	3
132	20	14	32	4	0	0	99	1	4	1	4	1	15	1	3	1	1	1	1	4	1	3	1	1	17	1	19	18	10	15	7	17	20	1	0	2	0	0	1	3	0	0	0	0	1	1	5	10	2
132	20	14	31	13	0	1	25	1	2	1	2	1	20	1	1	1	1	1	1	4	3	3	0	0	14	1	22	21	13	20	11	16	19	1	0	1	0	0	1	1	0	0	0	0	1	1	5	10	3
134	20	14	35	33	0	0	25	0		0		0	13	1	1	1	0	1	1	5	5	1	0	0	12	1	10	14	8	13	7	34	17	1	0	1	0	0	1	1	0	1	0	0	1	1	6	16	3
136	20	14	32	31	0	0	25	1	2	1	2	1	15	1	1	1	1	0	1	4	5	3	0	0	16	0	13	16	10	15	7	26	20	0	0	1	0	0	1	3	0	0	0	0	0	1	6	16	3
168	20	14	40	37	0	0	16	1	5	1	6	1	12	1	1	1	0	1	1	6	5	2	0	0	16	1	8	13	9	12	7	27	16	1	0	2	0	0	1	4	0	0	1	0	0	1	7	10	3
170	20	14	28	4	0	0	27	1	1	1	1	1	25	1	1	1	3	1	1	3	1	5	0	0	11	1	20	24	18	25	17	19	16	1	0	1	0	0	1	1	0	0	0	0	1	1	6	14	3
172	20	14	25	25	0	0	23	1	1	1	1	1	15	1	1	1	1	1	1	3	4	3	0	0	12	1	17	17	9	15	7	21	16	1	0	2	0	0	1	4	0	1	0	1	0	1	6	16	3
172	20	14	48	48	0	0	20	1	2	1	1	0	16	1	1	1	1	1	1	7	5	3	0	0	14	1	10	16	10	16	8	19	14	1	0	2	0	0	1	3	1	0	0	0	1	1	7	12	1
196	20	14	32	2	0	0	27	1	1	1	1	0	16	1	2	1	0	1	1	4	1	1	0	0	12	1	10	17	12	16	13	27	14	1	0	2	0	0	1	4	0	0	0	0	1	1	7	10	3
404	20	14	47	47	0	0	30	1	3	1	6	1	17	1	1	1	0	1	1	7	5	1	0	0	15	1	11	16	12	17	9	32	15	1	0	2	1	0	1	4	0	0	0	1	1	1	8	10	3
404	20	14	37	34	0	0	29	1	2	1	2	1	16	1	1	1	1	0	1	5	5	3	0	1	14	1	14	16	13	16	11	32	14	0	0	2	1	0	1	4	0	0	1	1	1	1	6	16	3
406	20	14	31	18	0	0	99	1	2	1	2	0	9	1	3	1	1	1	1	4	3	3	0	1	20	1	11	16	12	9	7	29	14	1	0	2	0	0	1	4	0	1	1	0	1	1	7	12	3
408	20	14	20	19	6	0	18	1	1	1	1	0	12	1	1	1	0	1	1	2	3	2	0	0	16	1	11	21	13	12	7	16	14	1	0	2	0	0	1	1	0	0	1	0	0	1	6	11	3
470	20	14	28	8	0	0	99	1	4	1	4	1	9	1	2	1	1	0	0	3	2	3	0	0	20	1	17	18	13	9	7	42	14	0	0	2	0	0	0	4	0	0	1	0	0	1	5	12	3
472	20	14	48	9	0	0	35	1	5	1	5	1	9	1	1	1	1	1	1	7	2	3	0	1	20	0	20	24	16	9	7	39	14	1	0	2	0	0	1	4	0	0	0	0	0	1	5	10	2
472	20	14	33	33	0	0	20	1	4	1	4	1	25	1	1	1	1	1	1	4	5	3	0	0	20	1	20	24	16	25	15	37	14	1	0	2	0	0	1	3	0	1	0	1	0	1	5	11	3
80	20	18	23	23	0	0	99	1	2	1	2	0	21	1	3	1	1	1	1	2	4	3	0	0	20	1	14	30	22	21	11	27	14	1	0	2	0	0	1	3	0	0	0	1	1	1	5	15	3
80	20	18	22	20	6	0	99	1	1	0		0	25	1	3	1	1	1	1	2	4	3	0	0	20	1	20	24	16	25	15	18	26	1	0	2	0	0	1	3	0	1	1	1	0	1	5	12	3
82	20	18	36	6	0	0	19	1	3	1	5	0	33	1	2	1	0	0	0	5	2	2	0	1	16	1	20	27	19	33	23	26	17	0	0	2	0	0	1	4	0	1	1	0	1	1	5	9	3
84	20	18	29	20	0	1	99	1	2	1	2	1	34	1	3	1	1	1	1	3	4	3	0	0	16	1	17	30	22	34	25	17	22	1	0	2	0	0	1	3	0	0	0	0	1	1	5	15	3
84	20	18	39	10	0	0	23	1	5	1	5	1	33	1	1	1	0	1	1	5	3	1	0	0	20	0	13	24	16	33	23	18	20	1	0	1	0	0	1	2	0	0	0	0	0	1	5	12	3
84	20	18	45	20	0	0	25	1	10	1	8	1	33	1	2	1	0	0	0	7	4	2	0	1	20	1	16	26	19	33	23	24	26	0	0	2	0	0	1	3	0	0	0	0	1	1	5	10	3
86	20	18	32	32	0	0	22	1	3	1	3	1	24	1	1	1	1	1	1	4	5	3	0	0	12	1	18	22	16	24	16	22	17	1	0	1	0	0	1	3	0	0	0	0	1	1	7	14	3
88	20	18	25	25	0	0	23	1	4	1	4	0	16	1	1	1	1	1	1	3	4	3	0	0	14	1	10	16	10	16	11	28	16	1	0	2	0	0	1	3	0	0	0	0	1	1	5	10	3
90	20	18	39	38	0	0	20	1	5	0		0	15	1	1	1	0	1	1	5	5	1	0	0	10	0	12	17	11	15	9	16	16	1	0	1	0	0	1	3	0	0	0	0	0	1	5	18	3
92	20	18	29	20	0	0	22	1	1	1	3	1	14	1	1	1	1	1	1	3	4	3	0	0	14	1	13	19	12	14	8	17	27	1	0	2	0	0	1	4	0	1	0	1	1	0	5	6	3
336	20	18	29	12	0	0	25	1	1	0		0	21	1	1	1	0	1	1	3	3	1	0	0	8	0	17	18	10	21	11	16	32	1	0	1	0	0	1	1	0	0	0	0	0	0	5	8	3
492	20	18	36	6	0	0	28	1	3	1	4	1	20	1	1	1	0	1	1	5	2	1	0	1	17	1	17	19	11	20	10	18	29	1	0	2	0	0	1	1	1	1	0	0	0	0	5	10	3
494	20	18	36	33	0	1	35	1	3	1	3	0	13	1	1	1	1	1	1	5	5	3	1	1	16	1	10	12	7	13	7	28	20	1	0	2	0	0	1	3	0	0	0	1	0	1	7	16	3
496	20	18	30	25	0	0	18	1	2	1	2	1	30	1	1	1	0	1	1	4	4	1	0	1	10	1	18	25	19	30	24	19	22	1	0	1	0	0	1	2	0	0	0	1	0	0	5	8	3
496	20	18	45	40	0	0	16	1	6	1	5	1	24	1	1	1	0	1	1	7	5	1	0	0	14	1	20	22	16	24	16	19	21	1	0	1	0	0	1	1	0	0	0	1	0	1	5	8	3
496	20	18	28	28	0	0	99	0		0		1	20	1	3	1	3	1	1	3	4	5	0	0	10	0	17	21	15	20	14	20	22	1	0	2	0	0	1	1	0	0	0	0	0	1	5	4	1
498	20	18	35	5	0	0	20	1	2	1	2	1	20	1	1	1	1	1	1	5	2	3	0	0	10	1	19	22	16	20	14	16	23	1	0	2	0	0	1	2	0	0	0	1	0	1	5	12	3
500	20	18	23	23	0	0	99	1	1	1	1	1	18	1	3	1	1	1	1	2	4	3	1	1	16	1	18	21	15	18	14	17	18	1	0	1	0	0	1	1	1	0	0	1	1	1	5	8	3
500	20	18	37	4	0	0	99	1	3	1	3	1	16	1	3	1	0	1	1	5	1	1	0	1	13	1	8	12	7	16	7	31	17	1	0	2	0	0	1	4	0	1	0	0	0	1	5	10	3
500	20	18	31	5	0	0	23	1	5	1	5	1	17	1	2	1	0	1	1	4	2	2	0	0	19	1	8	15	7	17	7	39	11	1	0	2	1	0	1	3	0	1	0	1	1	1	5	6	3
502	20	18	24	13	0	0	99	0		0		1	15	1	3	1	3	1	1	2	3	5	0	0	10	1	15	23	15	15	8	20	11	1	0	2	0	0	1	1	0	1	0	0	1	1	5	8	3
88	20	19	24	10	0	0	99	0		0		0	17	1	3	1	0	1	1	2	3	2	0	0	8	1	11	15	7	17	7	21	14	1	0	2	0	0	1	1	0	0	1	0	0	1	5	10	3
92	20	19	18	18	0	0	99	0		0		1	17	1	3	1	1	1	1	1	3	3	0	0	20	1	12	18	10	17	7	29	20	1	0	1	0	0	1	2	0	0	0	1	0	1	5	12	3
92	20	19	23	6	0	0	99	1	1	1	1	0	16	1	3	1	1		1	2	2	3	0	0	14	1	12	19	14	16	12	21	22						1	3	0	0	0	0	1	1	7	14	3
92	20	19	44	10	0	0	25	1	4	1	5	0	27	1	1	1	0	1	1	6	3	1	0	0	18	1	17	22	14	27	21	16	26	1	0	2	0	0	1	1	0	1	0	0	0	0	6	13	3
96	20	19	44	35	0	0	20	1	3	1	5	0	29	1	1	1	2	1	1	6	5	4	0	1	20	1	20	24	16	29	19	43	20	1	0	2	0	0	1	3	1	0	1	0	0	1	8	11	3
108	20	19	41	6	0	0	25	1	3	1	5	1	29	1	1	1	2	1	1	6	2	4	0	0	14	1	17	24	16	29	19	16	23	1	0	2	0	0	1	1	1	0	0	0	0	1	6	10	3
124	20	19	25	24	0	0	99	1	4	1	4	0	17	1	3	1	0	1	1	3	4	1	0	0	14	1	13	15	12	17	11	16	15	1	0	1	0	0	1	3	0	0	0	0	1	1	5	16	3
132	20	19	45	2	0	0	99	0		0		1	25	1	2	1	0	0	0	7	1	1	0	0	14	0	14	19	13	25	17	16	21	0	0	1	0	0	0	1	0	0	0	0	0	1	5	13	3
338	20	19	23	3	0	0	99	1	1	1	2	0	13	1	3	1	0	1	1	2	1	2	0	0	20	1	15	17	9	13	7	39	20	1	0	2	0	1	1	4	0	1	0	0	1	0	7	10	3
504	20	19	42	16	0	0	33	1	3	1	3	1	22	1	1	1	1	0	1	6	3	3	0	0	14	0	19	23	15	22	13	16	16	0	0	2	0	0	1	1	0	0	0	0	0	1	5	12	2
504	20	19	22	20	0	0	99	0		1	2	0	17	1	3	1	1	1	1	2	4	3	0	0	10	1	11	18	10	17	7	16	17	1	0	1	0	0	1	1	0	0	0	1	0	0	5	13	3
504	20	19	41	41	0	0	99	1	7	1	5	1	13	1	3	1	0	1	1	6	5	1	0	1	18	1	11	10	7	13	7	41	24	1	0	2	0	0	1	4	0	1	0	0	1	1	6	2	3
506	20	19	25	3	0	0	99	1	3	1	3	1	19	1	3	1	0	1	1	3	1	2	0	1	8	1	12	18	10	19	9	47	20	1	0	1	0	0	1	3	0	1	0	1	1	1	5	8	2
508	20	19	38	26	0	1	18	1	5	1	7	1	18	1	1	1	1	1	1	5	4	3	0	0	20	1	12	16	8	18	8	23	29	1	0	2	0	0	1	3	0	0	0	1	0	1	5	10	3
508	20	19	19	19	0	0	99	1	1	1	1	0	21	1	3	1	1	3	1	1	3	3	0	0	7	1	10	15	7	21	11	21	14	2	1	2	1	0	1	2	0	0	0	1	1	1	5	6	3
508	20	19	32	10	0	0	99	1	6	1	6	1	10	1	3	1	0	1	1	4	3	1	0	0	12	1	8	10	7	10	7	34	11	1	0		2	0	1	4	0	0	0	0	1	1	5	10	2
510	20	19	38	20	0	0	18	1	2	1	2	1	20	1	1	1	0	1	1	5	4	2	0	0	16	1	16	19	15	20	14	16	23	1	0	2	0	0	1	2	1	0	0	0	1	1	6	14	3
512	20	19	26	5	0	0	99	0		0		1	20	1	3	1	3	2	1	3	2	5	0	0	10	1	14	21	15	20	14	17	17	2	0	2	0	0	1	1	0	0	1	1	0	1	5	4	3
512	20	19	43	40	0	0	14	1	3	0		0	20	1	2	1	0	1	1	6	5	1	0	0	14	1	14	19	14	20	16	21	18	1	0	1	0	0	1	4	0	0	0	1	1	1	6	6	3
94	20	20	29	29	0	0	99	1	2	1	2	1	22	1	3	1	1	1	1	3	4	3	0	1	16	1	15	24	18	22	16	18	18	1	0	2	0	0	1	4	0	1	0	0	0	1	5	8	3
96	20	20	23	23	0	0	18	1	4	1	4	1	24	1	1	1	0	1	1	2	4	1	0	0	13	0	18	22	16	24	16	16	17	1	0	1	0	0	1	1	0	0	0	0	0	1	5	6	3
96	20	20	18	15	0	0	99	1	1	1	1	0	23	1	3	1	0		1	1	3	2	0	0	16	1	11	24	16	23	15	16	21						1	1	0	1	1	0	1	1	5	12	3
100	20	20	21	21	0	1	20	1	2	1	2	1	29	1	1	1	0	1	1	2	4	2	0	0	16	0	20	24	16	29	19	16	19	1	0	1	0	0	1	1	0	0	0	0	0	1	5	11	3
100	20	20	26	24	0	0	19	1	2	1	2	1	14	1	1	1	1	1	1	3	4	3	0	0	13	1	10	19	12	14	8	24	12	1	0	1	0	0	1	4	0	1	0	1	1	1	6	14	3
102	20	20	34	17	0	0	19	1	5	1	5	1	18	1	1	1	0	1	1	4	3	1	0	0	16	1	14	17	10	18	9	21	20	1	0	2	0	0	1	4	0	1	0	0	0	0	6	10	3
104	20	20	35	20	0	0	24	1	5	1	7	1	11	1	1	1	0	1	1	5	4	2	1	1	17	1	18	17	12	11	7	16	19	1	0	1	0	0	1	4	0	0	0	1	0	0	5	14	3
114	20	20	35	16	0	0	20	1	4	1	5	1	14	1	1	1	0	1	1	5	3	1	0	0	17	1	13	15	9	14	7	17	30	1	0	1	0	0	1	4	0	0	0	1	0	0	5	14	3
116	20	20	42	20	0	0	20	1	4	1	5	1	17	1	3	1	0	1	1	6	4	1	0	0	17	0	14	18	11	17	7	24	26	1	0	2	0	0	1	4	0	0	0	0	0	0	9	14	3
116	20	20	40	12	0	0	30	0		0		1	17	1	2	1	0	1	1	6	3	1	0	0	11	1	10	18	11	17	9	40	31	1	0	2	0	0	1	1	0	0	0	1	0	0	8	11	3
116	20	20	40	20	0	0	20	1	6	1	4	1	17	1	1	1	0	0	1	6	4	1	0	0	16	1	17	17	10	17	10	16	29	0	0	1	0	0	1	4	0	0	0	0	1	0	6	4	3
118	20	20	31	2	3	0	18	1	4	1	4	0	21	1	1	1	0	1	1	4	1	1	1	1	16	1	18	24	16	21	13	18	21	1	0	2	0	0	1	1	0	0	0	0	1	1	5	10	3
336	20	20	20	12	0	0	99	0		0		0	10	1	3	1	2		1	2	3	4	0	0	11	1	26	28	20	10	7	16	32						1	3	0	1	0	0	1	1	5	13	1
336	20	20	19	14	0	0	99	0		0		1	18	1	2	1	2		1	1	3	4	0	0	14	1	17	20	13	18	10	30	18						1	4	0	0	0	0	1	0	5	11	3
436	20	20	39	39	0	0	20	1	2	1	4	1	9	1	1	1	1	1	1	5	5	3	0	0	10	1	8	9	7	9	7	16	10	1	0	2	0	0	1	3	1	0	0	0	0	1	6	10	3
512	20	20	36	20	3	1	23	1	6	1	7	1	17	1	1	1	0	1	1	5	4	1	0	0	8	1	14	15	10	17	7	17	23	1	0	1	0	0	1	3	0	1	0	0	1	1	5	14	3
514	20	20	19	19	0	0	99	0		0		1	21	1	2	1	1	0	0	1	3	3	0	0	16	1	18	23	15	21	11	16	29	0	0	1	0	0	0	4	0	1	0	1	0	0	5	12	2
516	20	20	30	26	0	0	22	1	3	1	2	1	22	1	1	1	0	1	1	4	4	2	0	0	10	1	16	23	18	22	16	18	23	1	0	1	0	0	1	3	1	0	0	1	1	1	5	6	3
516	20	20	24	24	0	0	24	1	1	1	1	0	20	1	1	1	2	1	1	2	4	4	0	0	16	1	17	20	15	20	14	17	17	1	0	1	0	0	1	2	0	0	0	0	1	1	5	6	3
516	20	20	45	30	0	0	17	1	2	1	1	1	20	1	1	1	0	1	1	7	5	1	0	1	14	1	16	19	13	20	14	20	17	1	0	1	0	0	1	3	0	0	0	0	1	0	7	8	3
518	20	20	36	36	0	0	19	1	4	1	4	1	20	1	3	1	1	1	1	5	5	3	0	0	14	1	16	22	15	20	16	21	20	1	0	2	0	0	1	3	0	0	0	1	1	1	5	12	3
520	20	20	33	32	0	0	19	1	3	1	3		18	1	1	1	1	1	1	4	5	3	0	1	18	1	17	18	14	18	14	17	17	1	0	2	0	0	1	4	0	0	0	1	0	0	6	10	3
520	20	20	31	28	0	0	27	1	1	1	1	1	18	1	1	1	3	1	1	4	4	5	0	0	14	1	17	22	16	18	14	18	17	1	0	2	0	0	1	3	0	1	0	1	0	1	5	14	3
520	20	20	23	23	0	0	23	1	1	1	1	0	18	1	1	1	2	1	1	2	4	4	0	0	17	1	15	17	12	18	14	17	17	1	0	1	0	0	1	1	0	0	0	0	1	1	5	12	3
522	20	20	43	38	0	0	15	1	6	1	2	1	18	1	1	1	0	1	1	6	5	1	0	1	12	1	14	23	17	18	14	23	23	1	0	2	0	0	1	4	0	0	1	1	1	0	6	8	3
528	20	20	28	6	0	0	20	1	3	1	3	1	23	1	1	1	3	1	1	3	2	5	0	0	13	1	19	24	16	23	16	17	18	1	0	1	0	0	1	3	0	1	0	1	0	1	5	10	3
98	20	22	47	40	0	0	19	1	5	1	2	0	20	1	2	1	0	1	1	7	5	1	0	0	18	1	14	19	15	20	16	22	18	1	0	2	0	0	1	4	0	0	0	0	1	0	8	8	3
100	20	22	29	29	0	1	26	1	1	1	1	1	18	1	1	1	1	1	1	3	4	3	0	0	17	1	13	18	12	18	12	27	17	1	0	1	0	0	1	4	0	0	0	0	1	1	5	10	3
104	20	22	32	29	0	0	21	1	3	1	3	0	13	1	1	1	0	2	1	4	4	1	0	0	12	1	10	13	9	13	9	26	16	1	1	2	0	0	1	4	1	0	0	1	0	1	6	10	3
104	20	22	28	21	0	0	21	1	2	1	3	1	19	1	1	1	0	1	1	3	4	1	0	0	17	1	11	15	10	19	11	20	13	1	0	2	0	0	1	4	0	0	0	1	0	0	6	14	3
106	20	22	25	4	0	0	23	1	1	1	1	1	21	1	1	1	0	1	1	3	1	1	0	0	15	1	20	21	13	21	11	18	21	1	0	2	0	0	1	3	0	1	0	0	1	1	5	12	3
108	20	22	18	16	0	0	99	0		0		0	23	1	3	1	0	2	1	1	3	2	0	1	14	1	13	27	19	23	14	35	18	1	1	2	1	0	1	1	0	0	1	1	1	1	5	10	3
108	20	22	30	24	0	1	21	1	3	1	4	1	25	1	1	1	1	1	1	4	4	3	0	0	16	0	21	24	16	25	15	16	18	1	0	2	0	0	1	1	0	0	0	0	0	1	5	11	3
110	20	22	39	31	0	0	18	1	7	1	14	0	16	1	1	1	0	1	1	5	5	2	0	0	14	1	15	22	16	16	11	23	19	1	0	2	0	0	1	4	0	1	0	0	0	1	7	14	3
112	20	22	40	25	0	0	29	1	3	1	4	1	17	1	1	1	1	1	1	6	4	3	0	1	12	1	12	16	11	17	10	25	14	1	0	2	0	0	1	3	0	1	1	1	1	1	8	14	3
112	20	22	28	13	0	0	99	1	1	1	1	1	21	1	3	1	0	1	1	3	3	2	0	1	16	1	16	17	13	21	13	32	16	1	0	2	0	0	1	4	0	1	1	1	1	1	5	11	3
112	20	22	45	44	0	0	24	1	2	1	2	0	16	1	1	1	0	1	1	7	5	2	0	1	14	1	10	15	10	16	8	26	15	1	0	2	0	0	1	3	0	1	0	1	0	1	8	16	3
124	20	22	25	24	0	0	16	1	4	1	6	1	13	1	1	1	0	0	1	3	4	1	0	1	16	1	10	13	9	13	7	31	16	0	0	1	0	0	1	4	0	0	0	0	1	1	6	14	3
340	20	22	22	19	0	0	22	0		0		1	14	1	1	1	0	1	1	2	3	1	0	0	18	1	16	19	13	14	7	16	28	1	0	1	0	1	1	4	0	1	0	0	1	0	5	6	3
440	20	22	37	20	0	0	17	1	3	1	3	1	19	1	1	1	0	1	1	5	4	2	0	0	20	1	20	17	9	19	9	22	24	1	0	1	0	0	1	4	0	0	1	0	0	0	7	16	3
442	20	22	41	30	0	0	21	1	8	1	8	0	20	1	1	1	0	1	1	6	5	1	0	0	20	1	15	21	13	20	10	19	25	1	0	1	0	0	1	4	0	1	0	0	0	0	5	4	3
444	20	22	30	25	0	0	99	1	1	1	1	1	9	1	3	1	0	1	1	4	4	1	0	0	20	1	8	18	13	9	7	35	13	1	0	2	0	0	1	3	0	1	0	1	1	1	5	12	3
524	20	22	22	22	0	0	18	1	1	1	8	0	9	1	1	1	0	1	1	2	4	2	0	0	20	0	11	21	13	9	7	16	14	1	0	1	0	0	1	4	0	0	0	0	0	1	5	13	3
524	20	22	26	25	0	1	22	1	3	1	3	1	25	1	1	1	1	1	1	3	4	3	0	0	20	0	17	24	16	25	15	16	17	1	0	1	0	0	1	3	0	0	0	0	0	1	5	10	2
524	20	22	32	20	0	0	14	1	3	1	3	1	17	1	1	1	0	2	1	4	4	2	0	0	18	1	14	17	13	17	13	16	17	1	1	2	1	0	1	4	1	0	0	1	0	1	5	10	3
528	20	22	22	22	0	0	20	1	1	1	1	1	18	1	1	1	2	1	1	2	4	4	0	0	18	0	18	23	16	18	14	19	22	1	0	1	0	0	1	2	0	0	0	0	0	1	5	8	3
120	20	23	46	15	0	0	24	1	2	1	6	1	18	1	1	1	3	1	1	7	3	5	0	1	11	1	15	19	14	18	12	19	22	1	0	2	0	0	1	3	0	0	0	0	1	1	7	10	3
120	20	23	32	32	0	0	19	1	2	0		0	9	1	1	1	0	1	1	4	5	1	0	0	20	1	16	19	15	9	7	32	14	1	0	2	0	0	1	4	0	1	0	1	0	1	5	6	3
120	20	23	40	30	0	0	99	1	7	1	7	1	15	1	1	1	0	1	1	6	5	1	0	0	20	1	18	20	15	15	7	18	22	1	0	2	0	0	1	2	0	0	1	0	0	1	5	12	2
122	20	23	29	26	0	0	21	1	6	1	6	1	14	1	1	1	0	1	1	3	4	2	0	1	10	1	9	15	7	14	8	41	14	1	0	2	0	0	1	4	0	1	0	0	1	1	6	16	3
124	20	23	40	25	0	0	20	1	1	1	1	1	12	1	2	1	0	1	1	6	4	2	0	0	15	1	12	11	8	12	8	45	14	1	0	2	0	0	1	4	0	0	0	0	1	1	6	12	3
126	20	23	24	21	0	0	23	1	2	1	2	0	10	1	1	1	0	1	1	2	4	1	0	0	12	1	10	13	7	10	8	36	14	1	0	1	0	0	1	4	0	1	0	1	0	1	6	16	3
128	20	23	28	2	0	0	20	1	3	0		1	16	1	1	1	0	1	1	3	1	2	0	0	8	0	14	18	10	16	7	28	26	1	0	1	0	0	1	4	0	0	0	0	0	0	7	10	3
202	20	23	23	22	0	0	22	1	3	1	4	1	19	1	1	1	1	1	1	2	4	3	0	0	17	1	15	20	12	19	13	16	20	1	0	2	0	0	1	3	0	1	0	1	0	1	6	9	3
204	20	23	23	4	0	0	99	1	3	0		0	13	1	3	1	0	1	1	2	1	1	0	0	15	1	17	19	11	13	8	18	29	1	0	1	0	0	1	3	0	1	0	0	0	0	5	10	3
204	20	23	20	20	0	0	99	0		0		0	24	1	3	1	2	1	1	2	4	4	0	0	7	0	20	27	19	24	15	16	16	1	0	1	0	0	1	1	0	0	0	0	0	1	5	10	3
204	20	23	21	2	0	0	99	1	1	1	1	1	20	1	3	1	0	1	1	2	1	1	0	0	16	0	15	19	14	20	11	17	9	1	0	2	0	0	1	3	0	0	0	0	0	1	5	8	3
206	20	23	29	15	0	0	28	1	4	1	4	0	20	1	1	1	1	1	1	3	3	3	0	0	19	1	16	21	13	20	11	17	22	1	0	2	0	0	1	3	0	1	0	1	1	1	5	11	3
208	20	23	33	23	0	0	20	1	4	1	5	1	9	1	1	1	1	1	1	4	4	3	1	1	14	1	11	15	10	9	7	33	14	1	0	1	0	0	1	4	1	1	0	1	1	1	8	14	3
208	20	23	20	20	0	0	18	1	1	1	6	1	13	1	1	1	0	1	1	2	4	2	0	0	10	0	8	15	10	13	7	18	16	1	0	2	0	0	1	3	0	0	0	0	0	1	5	14	3
212	20	23	25	6	0	0	99	1	2	1	2	0	13	1	3	1	0	1	1	3	2	1	0	0	8	1	17	13	8	13	7	16	29	1	0	1	0	0	1	3	0	0	0	0	1	0	5	10	3
340	20	23	43	10	0	0	18	1	7	1	8	1	19	1	1	1	0	1	1	6	3	1	0	0	20	0	11	23	15	19	9	25	29	1	0	1	0	0	1	4	0	0	0	0	0	0	5	12	3
340	20	23	20	16	0	0	99	1	1	1	0	0	22	1	3	1	1	2	1	2	3	3	1	1	18	1	17	21	13	22	12	37	19	2	0	2	0	0	1	3	0	0	0	0	1	1	5	11	3
380	20	23	27	22	0	0	20	1	3	1	3	0	11	1	1	1	0	1	1	3	4	1	0	0	16	1	11	14	10	11	7	16	25	1	0	2	0	0	1	3	0	0	1	1	1	0	6	12	3
444	20	23	30	10	0	0	20	1	2	1	2	0	11	1	3	1	0	1	1	4	3	1	0	1	20	1	10	13	8	11	7	25	11	1	0	2	0	1	1	1	0	1	0	0	0	0	5	4	3
444	20	23	33	25	0	0	29	1	2	1	5	1	9	1	1	1	3	1	1	4	4	5	0	0	8	1	26	33	25	9	7	16	19	1	0	1	0	0	1	1	0	1	1	0	1	1	5	11	1
448	20	23	35	7	0	0	99	1	3	1	3	1	9	1	3	1	0	1	1	5	2	1	0	0	20	1	8	16	13	9	7	20	14	1	0	2	0	0	1	3	1	1	0	1	1	1	5	10	3
212	20	25	43	15	0	0	20	1	5	1	5	0	21	1	1	1	0	1	1	6	3	1	0	0	15	0	14	21	16	21	11	23	17	1	0	1	0	0	1	4	0	0	0	0	0	1	7	16	3
212	20	25	26	7	5	0	20	1	1	1	1	1	13	1	1	1	0	1	1	3	2	1	0	0	12	0	17	18	13	13	7	17	23	1	0	2	0	0	1	4	0	0	0	0	0	1	5	16	3
214	20	25	26	23	0	1	22	1	3	1	2	0	23	1	1	1	1	1	1	3	4	3	0	0	20	0	23	30	22	23	15	19	23	1	0	1	0	0	1	3	0	0	0	0	0	1	6	11	3
216	20	25	25	23	0	0	99	1	2	1	2	1	22	1	2	1	0	0	0	3	4	2	0	1	20	1	23	25	17	22	12	32	21	0	0	2	1	0	0	3	0	1	1	1	0	1	6	11	3
226	20	25	32	28	0	0	28	1	2	1	2	1	17	1	1	1	1	1	1	4	4	3	0	0	15	1	14	22	14	17	8	16	24	1	0	2	1	0	1	1	0	0	0	0	1	1	5	11	3
228	20	25	30	15	0	0	20	1	4	1	4	0	18	1	1	1	0	1	1	4	3	1	0	0	20	0	10	20	13	18	10	16	20	1	0	2	0	0	1	3	0	0	0	0	0	1	5	15	3
228	20	25	32	20	0	0	15	1	4	1	4	1	21	1	1	1	0	1	1	4	4	2	0	1	20	1	11	21	13	21	11	26	23	1	0	2	0	0	1	3	0	1	0	0	0	1	8	10	3
228	20	25	40	27	0	0	99	1	6	1	6	0	20	1	3	1	0	1	1	6	4	1	0	0	20	1	10	20	14	20	11	23	18	1	0	2	0	0	1	3	0	1	0	1	1	1	5	10	3
230	20	25	22	8	0	0	99	1	1	1	1	0	31	1	3	1	1	1	1	2	2	3	0	0	17	1	11	24	16	31	21	20	23	1	0	2	0	0	1	4	1	0	1	1	0	1	5	12	3
232	20	25	30	1	0	0	99	1	4	1	4	0	21	1	3	1	0	1	1	4	1	1	0	0	20	1	14	21	13	21	11	28	14	1	0	2	0	0	1	1	0	1	0	0	0	1	5	12	3
242	20	25	20	7	0	0	99	1	1	0		0	17	1	3	1	0	1	1	2	2	2	0	0	20	1	14	21	13	17	10	20	16	1	0	1	0	0	1	3	0	1	0	1	1	1	5	10	3
244	20	25	25	10	0	0	99	1	2	1	2	0	17	1	3	1	0	1	1	3	3	2	0	1	20	1	14	17	9	17	8	32	24	1	0	2	0	0	1	3	0	0	0	1	1	1	5	6	3
244	20	25	27	20	0	0	99	1	1	1	1	0	21	1	3	1	1	1	1	3	4	3	0	0	17	0	14	21	13	21	11	32	27	1	0	1	0	0	1	3	0	0	0	0	0	1	5	10	3
244	20	25	26	12	0	0	19	1	2	1	2	0	21	1	1	1	1	1	1	3	3	3	0	0	19	1	17	24	16	21	13	32	14	1	0	2	0	0	1	3	0	0	0	0	1	1	5	9	3
246	20	25	32	20	0	0	20	1	3	1	2	0	9	1	1	1	0	1	1	4	4	1	0	0	19	1	11	21	13	9	7	23	14	1	0	2	0	0	1	3	0	1	0	1	1	1	5	10	3
342	20	25	18	18	0	0	18	1	1	1	1	0	20	1	1	1	1	1	1	1	3	3	0	0	11	1	17	21	13	20	11	16	13	1	0	1	0	0	1	1	0	0	1	0	0	1	5	12	3
528	20	25	37	32	0	0	30	1	4	1	8	1	15	1	1	1	1	1	1	5	5	3	0	0	16	1	11	20	12	15	8	39	19	1	0	2	0	0	1	3	0	0	0	0	1	1	5	11	3
528	20	25	45	35	0	0	22	1	1	1	1	1	14	1	3	1	1	0	1	7	5	3	0	1	15	1	18	21	14	14	7	19	29	0	0	2	0	0	1	3	0	0	1	0	0	0	5	11	2
530	20	25	31	13	0	1	25	1	2	1	2	1	24	1	1	1	0	1	1	4	3	2	0	0	16	1	15	22	14	24	17	16	25	1	0	1	0	0	1	1	0	0	0	0	1	1	5	12	3
532	20	25	36	20	0	0	33	1	4	1	1	1	18	1	1	1	1	1	1	5	4	3	0	0	20	1	23	29	21	18	14	19	28	1	0	2	0	0	1	4	0	0	0	0	1	1	5	12	3
532	20	25	20	20	0	0	19	1	2	1	2	0	15	1	1	1	0	1	1	2	4	2	0	0	15	1	16	16	13	15	12	16	18	1	0	2	0	0	1	1	0	0	0	0	1	0	5	10	3
208	20	26	21	21	0	0	18	1	1	1	1	0	20	1	1	1	0	1	1	2	4	2	0	0	16	1	16	16	12	20	14	17	20	1	0	2	0	0	1	1	0	0	0	0	1	0	5	4	3
210	20	26	30	25	0	0	21	1	3	1	3	1	19	1	1	1	1	1	1	4	4	3	0	0	17	0	15	24	16	19	15	17	20	1	0	1	0	0	1	4	0	0	0	0	0	0	5	10	3
216	20	26	22	19	0	0	21	1	1	1	1	0	13	1	1	1	1	1	1	2	3	3	0	0	10	1	8	15	10	13	7	35	12	1	0	2	0	0	1	4	1	0	1	1	1	1	5	16	3
216	20	26	37	3	0	0	19	1	3	1	3	0	13	1	1	1	0	1	1	5	1	1	0	0	20	1	14	13	7	13	7	17	27	1	0	1	0	0	1	1	0	1	0	0	0	0	5	16	3
218	20	26	30	28	0	0	20	1	3	1	7	1	13	1	1	1	1	1	1	4	4	3	1	1	8	1	8	15	10	13	7	32	15	1	0	2	0	0	1	3	0	1	0	1	1	1	8	16	3
220	20	26	21	19	0	0	99	1	1	1	1	0	11	1	1	1	1	1	1	2	3	3	0	0	12	0	8	12	10	11	7	28	14	1	0	1	0	0	1	3	0	0	0	0	0	1	5	14	3
220	20	26	46	41	0	0	33	1	3	1	5	0	13	1	1	1	0	1	1	7	5	2	0	0	12	1	9	12	7	13	7	35	10	1	0	1	0	0	1	4	0	0	0	0	1	1	6	12	1
220	20	26	26	4	0	0	20	1	1	1	1	0	13	1	1	1	1	1	1	3	1	3	0	0	8	1	11	12	7	13	7	23	13	1	0	1	1	0	1	4	0	0	0	1	1	1	8	10	3
222	20	26	26	7	0	0	20	1	3	1	6	1	17	1	1	1	0	1	1	3	2	1	0	1	14	1	15	13	7	17	7	16	20	1	0	2	0	0	1	4	1	0	0	1	1	0	5	14	3
224	20	26	24	24	0	0	99	0		0		0	21	1	3	1	3	1	1	2	4	5	0	0	11	1	21	24	16	21	11	19	17	1	0	1	0	0	1	1	0	1	0	1	0	1	5	12	3
224	20	26	32	20	0	0	99	1	1	1	2	0	13	1	3	1	1	0	1	4	4	3	0	0	20	1	15	16	10	13	7	22	18	0	0	2	0	0	1	4	0	0	0	1	0	0	5	14	3
224	20	26	22	7	0	0	99	0		0		1	17	1	3	1	1	1	1	2	2	3	0	0	16	1	23	22	14	17	7	18	25	1	0	1	0	0	1	3	0	1	0	1	0	0	5	16	3
232	20	26	24	16	0	0	99	1	1	1	3	0	23	1	3	1	2	0	1	2	3	4	0	0	17	1	19	24	16	23	13	16	29	0	0	2	0	0	1	1	0	1	0	1	0	1	5	11	3
232	20	26	35	4	0	0	25	1	7	1	7	0	17	1	1	1	0	1	1	5	1	1	1	1	14	1	8	15	7	17	7	37	14	1	0	1	0	0	1	3	0	1	0	1	0	1	6	14	3
234	20	26	23	23	0	0	99	1	1	1	3	0	13	1	3	1	1	3	1	2	4	3	0	0	12	1	13	15	10	13	7	18	15	2	1	2	1	0	1	4	0	0	1	1	0	1	6	14	3
236	20	26	33	30	0	0	21	1	3	1	5	1	17	1	1	1	1	1	1	4	5	3	0	0	10	1	14	21	13	17	7	28	14	1	0	2	0	0	1	4	0	1	0	0	1	1	5	12	3
236	20	26	31	30	0	0	24	1	2	1	4	1	13	1	1	1	1	1	1	4	5	3	0	0	12	1	11	14	9	13	7	31	14	1	0	2	0	0	1	3	0	0	1	1	1	1	5	14	3
236	20	26	45	42	0	0	19	1	6	1	7	0	12	1	1	1	0	1	1	7	5	2	0	0	14	1	10	17	9	12	7	24	14	1	0	2	0	0	1	3	0	0	0	0	1	1	6	16	3
238	20	26	26	19	0	0	22	1	2	1	2	0	16	1	1	1	1	1	1	3	3	3	1	1	16	0	17	15	9	16	7	25	15	1	0	1	0	0	1	4	0	0	0	0	0	1	6	14	3
240	20	26	25	15	0	1	25	1	2	1	4	1	13	1	1	1	0	1	1	3	3	2	0	0	15	1	8	12	7	13	7	24	29	1	0	2	0	0	1	3	0	1	0	0	0	0	5	12	3
240	20	26	19	3	0	0	17	1	2	1	4	0	16	1	1	1	0	1	1	1	1	2	0	0	16	1	12	16	8	16	7	16	18	1	0	1	0	0	1	4	0	1	0	1	1	1	5	13	3
240	20	26	33	7	0	0	29	1	2	1	5	1	14	1	1	1	0	1	1	4	2	2	0	0	10	1	14	17	11	14	8	18	26	1	0	1	0	0	1	4	0	1	0	1	1	0	5	16	3
248	20	26	28	28	0	0	24	1	3	1	4	0	27	1	1	1	2	1	1	3	4	4	0	1	11	1	17	23	15	27	17	30	29	1	0	2	0	0	1	2	0	1	1	1	0	1	5	16	3
252	20	26	40	30	0	0	24	1	5	1	5	0	17	1	1	1	0	1	1	6	5	1	0	1	17	1	13	20	12	17	7	41	25	1	0	1	0	0	1	4	0	1	0	0	1	1	8	11	3
252	20	26	31	29	0	0	28	1	2	1	2	0	21	1	1	1	2	1	1	4	4	4	0	0	14	1	20	18	13	21	11	31	18	1	0	1	0	0	1	3	0	0	0	1	1	1	5	16	3
254	20	26	24	24	0	0	22	1	4	1	5	0	17	1	1	1	1	1	1	2	4	3	0	0	10	1	19	18	11	17	7	17	28	1	0	1	0	0	1	1	0	1	0	1	1	0	5	13	3
312	20	26	39	25	0	0	20	1	6	1	6	0	17	1	1	1	0	1	1	5	4	1	0	0	20	0	17	15	7	17	7	31	27	1	0	1	0	0	1	4	0	0	0	0	0	1	5	15	3
314	20	26	42	5	0	0	99	1	1	1	1	0	9	1	2	1	0	1	1	6	2	1	0	1	20	1	14	11	8	9	7	42	17	1	0	2	0	0	1	3	0	1	1	1	0	0	5	12	3
316	20	26	23	15	0	0	99	1	1	1	3	1	17	1	3	1	1	1	1	2	3	3	0	0	16	0	19	21	16	17	14	47	22	1	0	1	0	0	1	3	0	0	0	0	0	1	6	10	2
316	20	26	24	24	0	0	99	1	1	1	1	0	9	1	3	1	1	1	1	2	4	3	0	0	16	0	11	20	12	9	7	16	23	1	0	1	0	0	1	1	0	0	0	0	0	1	5	11	3
316	20	26	22	2	0	0	99	1	1	1	1	1	13	1	2	1	0	0	0	2	1	1	0	0	20	1	11	21	13	13	11	23	23	0	0	1	0		0	4	0	1	0	1	1	1	5	10	3
320	20	26	37	37	0	0	25	1	1	1	1	0	17	1	2	1	0	0	0	5	5	1	0	0	16	1	11	18	10	17	7	27	17	0	0	2	0	0	0	4	0	0	0	1	0	1	8	16	3
320	20	26	40	24	3	0	35	1	2	1	3	1	17	1	2	1	1	0	0	6	4	3	0	0	14	1	14	18	10	17	7	27	17	0	0	2	0	0	0	4	0	0	0	0	1	1	7	16	3
332	20	26	26	23	0	0	24	1	4	1	4	0	14	1	1	1	0	1	1	3	4	2	0	0	20	0	13	16	10	14	7	32	24	1	0	1	0	1	1	4	0	0	0	0	0	0	5	4	3
332	20	26	28	23	0	0	18	1	3	1	3	0	17	1	1	1	0	1	1	3	4	1	0	0	8	1	8	15	11	17	13	16	24	1	0	1	0	0	1	1	0	1	0	0	1	0	5	14	3
332	20	26	36	36	0	0	25	1	4	1	8	1	19	1	1	1	1	1	1	5	5	3	0	0	20	0	22	27	19	19	9	26	29	1	0	2	0	0	1	4	0	0	0	0	0	0	5	15	3
334	20	26	24	2	6	0	99	0		0		0	16	1	3	1	2	1	1	2	1	4	0	0	20	1	12	22	14	16	8	16	10	1	0	2	0	0	1	4	0	0	0	1	0	1	6	12	3
356	20	26	30	20	0	0	99	0		0		1	16	1	3	1	1	1	1	4	4	3	0	0	8	1	17	14	10	16	7	16	29	1	0	1	0	0	1	1	0	1	0	0	0	0	7	8	3
428	20	26	37	20	0	0	18	1	4	1	5	0	14	1	1	1	0	1	1	5	4	2	0	0	20	1	12	15	9	14	7	16	26	1	0	1	0	0	1	4	0	0	0	1	0	1	5	13	3
430	20	26	26	14	0	0	99	0		0		0	22	1	3	1	0	1	1	3	3	1	0	0	20	1	17	17	12	22	16	25	17	1	0	1	0		1	3	0	0	0	0	1	0	5	8	3
432	20	26	23	23	0	0	99	0		0		0	9	1	3	1	2	1	1	2	4	4	0	0	20	0	21	25	17	9	7	16	23	1	0	1	0	0	1	1	0	0	0	0	0	1	5	12	3
432	20	26	28	27	0	0	27	1	1	1	1	0	14	1	1	1	0	1	1	3	4	1	0	0	8	0	8	20	16	14	10	16	16	1	0	1	0	0	1	1	0	0	0	0	0	1	6	10	3
438	20	26	27	3	0	0	25	1	3	1	3	0	9	1	1	1	0	1	1	3	1	1	0	0	20	1	8	13	11	9	7	38	14	1	0	2	0	0	1	3	0	1	0	0	0	1	5	10	3
440	20	26	25	6	0	0	22	1	2	1	2	0	13	1	1	1	0	1	1	3	2	1	0	0	20	1	14	18	13	13	8	47	13	1	0	2	0	0	1	4	0	1	0	1	1	1	5	11	3
440	20	26	23	5	0	0	20	1	2	1	2	0	14	1	3	1	0	1	1	2	2	2	0	0	20	1	19	16	9	14	7	23	23	1	0	2	0	0	1	4	0	1	0	0	1	0	5	14	3
532	20	26	31	8	0	0	30	1	4	1	3	0	13	1	1	1	0	1	1	4	2	1	1	1	20	1	12	15	10	13	7	17	22	1	0	2	0	0	1	4	0	0	0	0	1	0	5	15	3
534	20	26	33	33	0	1	25	1	1	1	4	0	20	1	1	1	1	1	1	4	5	3	0	0	20	0	17	19	11	20	10	19	21	1	0	1	0	0	1	4	0	0	0	0	0	0	5	10	3
536	20	26	36	30	0	0	20	1	5	1	5	1	20	1	1	1	0	1	1	5	5	2	0	1	18	1	17	20	14	20	14	18	19	1	0	1	0	0	1	3	0	1	0	1	1	1	5	2	3
536	20	26	40	28	0	0	18	1	4	1	4	1	18	1	1	1	0	1	1	6	4	2	0	0	15	1	16	18	12	18	14	24	16	1	0	2	0	0	1	4	1	0	0	0	0	1	6	12	3
248	20	27	45	30	0	0	17	1	2	0		1	18	1	2	1	1	0	0	7	5	3	0	0	16	1	18	20	16	18	14	20	20	0	0	1	0	0	0	1	0	0	0	0	1	1	6	8	3
248	20	27	19	19	0	0	19	1	1	1	1	1	20	1	1	1	1	1	1	1	3	3	0	0	15	1	15	23	15	20	14	16	18	1	0	1	0	0	1	3	0	1	0	0	0	0	5	6	3
250	20	27	38	30	0	0	25	1	4	1	4	1	13	1	1	1	0	0	1	5	5	2	0	0	12	0	13	15	10	13	7	24	20	0	0	1	0	0	1	4	0	0	0	0	0	1	6	16	3
252	20	27	31	29	0	1	99	1	1	1	3	0	15	1	2	1	1	0	0	4	4	3	0	0	14	1	14	15	7	15	7	31	32	0	0	2	0	0	0	4	1	0	1	0	0	1	6	16	3
318	20	27	31	22	0	0	99	1	3	1	3	1	17	1	2	1	0	1	1	4	4	1	0	1	16	1	10	15	7	17	7	37	16	1	0	1	0	0	1	4	0	0	1	1	0	1	6	16	3
320	20	27	28	27	0	0	26	1	1	1	2	0	19	1	1	1	1	1	1	3	4	3	0	1	16	1	10	22	15	19	10	26	19	1	0	2	0	0	1	3	0	0	0	0	1	1	6	14	3
322	20	27	24	22	0	0	99	0		1	2	1	17	1	3	1	1	1	1	2	4	3	0	0	12	1	14	15	10	17	7	16	17	1	0	2	0	0	1	4	0	0	0	1	0	1	6	14	3
324	20	27	20	2	9	0	99	1	1	1	1	0	14	1	3	1	0	1	1	2	1	1	0	0	20	1	14	20	12	14	7	17	22	1	0	1	0	0	1	1	0	1	0	1	0	1	5	6	3
328	20	27	23	2	0	0	20	1	3	1	3	1	13	1	1	1	0	1	1	2	1	1	1	1	16	1	13	19	13	13	7	20	27	1	0	1	1	0	1	1	0	1	0	1	0	0	5	13	3
328	20	27	30	15	0	0	20	1	5	1	5	0	13	1	3	1	0	1	1	4	3	1	0	0	20	1	11	14	9	13	7	19	29	1	0	2	0	0	1	4	0	1	0	0	0	1	5	16	3
328	20	27	32	22	0	0	23	1	3	1	3	0	13	1	1	1	0	1	1	4	4	1	0	0	14	0	17	21	13	13	7	24	20	1	0	1	0	0	1	4	0	0	0	0	0	1	8	10	3
330	20	27	31	27	3	0	19	1	3	1	3	0	13	1	1	1	1	1	1	4	4	3	0	0	16	1	8	15	10	13	7	23	17	1	0	2	0	0	1	3	0	1	0	1	1	1	6	14	3
334	20	27	37	8	0	0	20	1	5	1	5	0	13	1	1	1	0	1	1	5	2	1	0	1	14	1	8	15	10	13	7	25	17	1	0	1	0	0	1	4	0	1	0	0	0	1	6	16	3
336	20	27	27	2	0	0	20	1	3	1	3	0	17	1	1	1	0	1	1	3	1	1	0	0	14	0	17	18	10	17	7	17	20	1	0	1	0	0	1	3	0	0	0	0	0	1	6	16	3
336	20	27	26	20	0	0	99	1	1	1	1	0	21	1	3	1	1	1	1	3	4	3	0	0	20	0	18	21	13	21	11	16	29	1	0	1	0	0	1	4	0	0	0	0	0	0	5	10	3
432	20	27	43	20	0	0	21	1	4	1	4	1	18	1	1	1	0	1	1	6	4	1	0	0	16	1	13	19	11	18	8	17	29	1	0	2	0	0	1	4	0	1	0	0	1	1	5	15	3
434	20	27	32	15	0	0	18	1	3	1	3	1	17	1	1	1	0	1	1	4	3	1	0	0	20	1	14	17	10	17	8	25	30	1	0	2	0	0	1	4	0	1	1	1	1	0	5	15	3
436	20	27	29	4	0	0	19	1	4	1	4	0	21	1	1	1	0	1	1	3	1	1	1	1	20	1	14	15	13	21	11	27	20	1	0	2	0	0	1	4	0	0	0	0	1	1	6	16	3
436	20	27	27	3	3	0	22	1	2	1	2	0	21	1	1	1	0	1	1	3	1	2	0	0	12	0	14	24	16	21	11	16	20	1	0	1	0	0	1	3	0	0	0	0	0	1	7	16	3
370	20	32	25	20	0	0	99	1	1	1	1	0	21	1	3	1	1		1	3	4	3	0	0	14	0	14	24	16	21	19	17	18						1	3	0	0	0	0	0	1	7	14	3
372	20	32	45	6	0	0	39	0		1	1	1	13	1	1	1	1	1	1	7	2	3	0	0	10	1	14	18	10	13	7	17	17	1	0	2	0	0	1	1	0	0	0	1	1	1	8	14	2
372	20	32	42	8	0	0	25	1	3	1	3	0	21	1	1	1	2	1	1	6	2	4	0	0	19	1	17	24	19	21	14	37	24	1	0	2	0	0	1	1	0	1	0	1	1	1	6	12	3
372	20	32	30	4	0	0	99	1	1	1	2	0	14	1	3	1	2	0	1	4	1	4	0	0	20	1	20	24	19	14	11	27	27	0	0	1	0	0	1	3	0	1	1	0	1	1	6	9	3
374	20	32	25	8	0	1	24	0		0		1	9	1	1	1	1	1	1	3	2	3	0	0	10	1	20	24	19	9	7	16	26	1	0	2	0	0	1	1	0	1	0	0	1	1	6	8	3
376	20	32	45	3	0	0	42	1	9	1	4	0	9	1	1	1	0	1	1	7	1	1	0	1	20	1	17	18	13	9	7	43	20	1	0	2	0	0	1	4	1	0	0	1	1	1	5	10	3
376	20	32	49	25	0	0	24	1	3	1	3	1	17	1	2	1	3	0	0	7	4	5	0	0	12	0	11	18	10	17	7	29	17	0	0	2	0	0	1	3	0	0	0	0	0	1	6	12	3
376	20	32	29	28	0	0	99	1	1	1	1	1	21	1	2	1	3	1	1	3	4	5	0	1	12	1	13	24	16	21	11	27	14	1	0	2	0	0	1	3	0	1	0	0	1	1	6	14	3
378	20	32	28	26	0	0	23	1	2	1	2	1	17	1	1	1	0	1	1	3	4	1	1	1	16	1	14	18	10	17	7	17	24	1	0	1	0	0	1	4	0	1	0	0	1	0	6	12	3
380	20	32	38	15	0	0	20	1	4	1	5	1	16	1	2	1	0	0	0	5	3	2	0	1	17	1	16	20	12	16	7	30	29	0	0	1	0	0	1	4	0	0	0	1	0	0	5	13	3
380	20	32	35	10	0	0	28	1	4	1	5	1	17	1	1	1	3	1	1	5	3	5	0	0	7	0	22	32	24	17	14	16	29	1	0	2	0	0	1	1	0	0	0	0	0	1	5	16	1
382	20	32	29	20	0	0	99	1	2	1	2	1	10	1	3	1	2	1	1	3	4	4	0	0	20	1	17	21	13	10	7	16	14	1	0	2	0	0	1	1	0	1	0	0	1	1	5	11	3
384	20	32	28	10	0	0	99	1	1	1	3	1	13	1	2	1	0	0	0	3	3	2	0	0	20	0	26	24	19	13	9	41	17	0	0	2	0	0	0	3	0	0	0	0	0	1	5	10	3
384	20	32	31	29	0	1	25	1	2	1	2	1	22	1	1	1	1	1	1	4	4	3	0	0	15	1	17	21	16	22	12	16	14	1	0	1	0	0	1	3	0	0	1	0	0	1	5	12	3
384	20	32	30	20	0	0	29	0		0		0	17	1	1	1	1	2	1	4	4	3	0	0	10	1	11	18	10	17	7	16	17	1	1	2	1	0	1	1	0	0	0	0	1	1	6	14	3
386	20	32	28	19	3	0	20	1	1	1	1	0	17	1	1	1	0	1	1	3	3	1	0	0	10	1	14	15	10	17	7	24	17	1	0	1	0	0	1	3	0	1	0	0	0	1	5	12	3
388	20	32	23	19	3	0	99	0		0		1	29	1	3	1	3	1	1	2	3	5	0	0	10	0	19	27	19	29	19	18	18	1	0	2	0	0	1	1	0	0	0	0	0	1	6	16	3
416	20	32	45	39	3	0	26	1	5	1	8	0	17	1	1	1	0	1	1	7	5	1	1	1	12	1	14	21	13	17	7	26	17	1	0	2	0	0	1	3	0	0	0	1	1	1	6	16	1
418	20	32	27	25	0	0	99	0		0		1	21	1	3	1	3		1	3	4	5	0	0	14	1	14	21	13	21	11	29	20						1	4	0	1	0	1	0	1	7	14	2
420	20	32	34	20	0	0	27	1	3	1	4	0	9	1	1	1	3	1	1	4	4	5	0	0	16	1	32	33	25	9	7	22	29	1	0	2	0	0	1	3	0	0	0	1	1	1	8	12	3
420	20	32	30	18	0	0	29	0		0		0	19	1	1	1	3	1	1	4	3	5	0	0	17	1	32	27	19	19	12	20	29	1	0	1	0	0	1	1	0	1	1	0	0	1	6	14	3
422	20	32	29	5	0	0	25	1	1	1	2	1	20	1	1	1	1	1	1	3	2	3	0	0	12	1	12	27	19	20	11	16	29	1	0	2	0	0	1	1	0	0	0	0	1	1	5	10	3
424	20	32	36	11	0	0	17	1	5	1	4	0	17	1	1	1	1	1	1	5	3	3	0	0	10	1	17	21	13	17	11	29	17	1	0	1	0	0	1	3	1	1	0	0	1	1	6	16	3
446	20	32	23	20	0	0	99	1	1	1	1	0	17	1	2	1	2		1	2	4	4	0	0	14	1	11	18	13	17	7	16	20						1	3	0	0	0	0	1	1	5	16	3
448	20	32	27	26	3	0	26	1	1	1	1	1	17	1	1	1	2	1	1	3	4	4	0	0	10	1	14	21	13	17	11	19	20	1	0	1	0	0	1	3	0	0	0	0	1	1	6	16	3
450	20	32	26	25	4	0	25	1	2	1	2	0	25	1	1	1	2	1	1	3	4	4	0	0	15	0	20	21	13	25	15	16	20	1	0	2	0	0	1	1	0	0	0	0	0	1	5	14	3
452	20	32	38	8	0	0	19	1	4	1	5	0	23	1	1	1	0	1	1	5	2	1	0	0	14	1	16	20	13	23	13	18	24	1	0	1	0	0	1	4	0	1	0	1	0	0	6	12	3
452	20	32	32	3	0	0	25	1	3	1	4	0	13	1	1	1	2	1	1	4	1	4	0	0	8	1	16	12	7	13	7	16	17	1	0	1	0	0	1	3	0	1	0	0	0	0	5	12	3
388	20	33	25	25	4	0	99	1	1	1	1	0	13	1	3	1	1	1	1	3	4	3	0	0	13	0	12	15	10	13	7	17	26	1	0	2	0	0	1	1	0	0	0	0	0	0	5	14	3
388	20	33	30	14	0	0	29	0		0		0	28	1	1	1	3	1	1	4	3	5	0	0	17	1	25	31	23	28	18	16	22	1	0	1	0	0	1	1	0	1	0	1	0	1	5	16	3
388	20	33	24	20	0	1	99	0		1	3	1	18	1	3	1	1	1	1	2	4	3	0	0	17	1	18	19	11	18	8	18	18	1	0	2	0	0	1	3	1	1	1	1	1	1	5	10	3
390	20	33	43	15	0	0	33	1	2	1	2	1	24	1	1	1	1	1	1	6	3	3	0	1	16	1	19	27	20	24	17	19	20	1	0	2	0	0	1	1	0	1	0	1	0	1	5	14	3
416	20	33	38	28	0	0	24	1	5	1	6	1	15	1	1	1	1	1	1	5	4	3	1	1	20	1	22	27	20	15	8	19	21	1	0	2	1	0	1	4	0	0	0	0	1	1	5	14	3
420	20	33	25	3	0	1	99	0		1	4	1	27	1	3	1	3	1	1	3	1	5	0	0	13	1	25	28	20	27	19	21	21	1	0	2	1	0	1	1	0	1	1	1	1	1	5	11	2
424	20	33	18	10	0	0	99	0		0		0	9	1	3	1	3		1	1	3	5	0	0	11	1	20	18	13	9	7	16	26						1	2	0	0	0	1	0	1	5	9	1
424	20	33	35	3	3	0	30	1	1	1	7	1	17	1	2	1	1	0	0	5	1	3	0	0	8	0	14	15	10	17	7	18	20	0	0	2	0	0	1	3	0	0	0	0	0	0	5	14	2
426	20	33	29	27	0	0	25	1	2	1	2	1	19	1	1	1	2	1	1	3	4	4	1	1	14	0	20	24	16	19	9	17	24	1	0	1	0	0	1	3	0	0	0	0	0	0	5	14	3
428	20	33	24	4	0	0	23	1	1	1	2	0	22	1	1	1	2	1	1	2	1	4	0	0	10	0	24	24	16	22	12	16	24	1	0	1	0	0	1	1	0	0	0	0	0	0	5	14	3
428	20	33	35	1	0	0	27	1	3	1	3	0	17	1	2	1	0	0	0	5	1	1	0	1	16	1	18	17	11	17	7	23	26	0	0	1	0	0	1	1	0	1	1	0	0	1	5	16	3
448	20	33	25	13	0	0	23	1	2	1	2	1	17	1	2	1	0	0	0	3	3	1	0	0	20	1	21	21	13	17	10	20	26	0	0	2	0	0	1	4	0	1	0	0	1	0	5	14	3
168	20	13	29	25	0	0	24	1	2	1	3	1	18	1	1	1	3	1	1	3	4	5	0	0	7	1	21	25	17	18	10	16	22	1	0	1	0	0	1	1	0	0	0	1	0	1	7	10	1
48	20	14	49	8	0	0	99	1	1	1	1	0	21	1	2	1	1	0	0	7	2	3	0	1	13	1	14	18	10	21	11	28	17	0	0	2	0	0	1	3	0	1	0	0	0	1	6	14	3
0	30	53	45	2	0	0	99	1	5	1	1	0	25	1	3	0	0	1	1	7	1	1	0	0	20	1	19	24	16	25	15	16	13	1	0	2	0	0	1	3	0	0	0	1	1	1	6	10	3
2	30	53	20	20	0	0	20	0		0		0	17	1	1	0	1	1	1	2	4	3	0	0	8	0	8	17	10	17	7	28	26	1	0	1	0	0	1	4	0	0	0	0	0	1	5	12	3
4	30	53	22	22	7	0	19	1	2	0		1	13	1	1	0	1	1	1	2	4	3	0	0	20	1	8	14	10	13	7	19	17	1	0	2	0	0	1	2	0	0	1	0	1	1	5	10	3
4	30	53	30	25	0	0	25	1	5	1	5	1	19	1	1	0	0	1	1	4	4	1	0	0	17	1	19	22	16	19	14	28	17	1	0	2	0	0	1	3	0	1	0	0	1	0	5	2	3
4	30	53	34	34	0	0	28	1	2	0		1	17	1	1	0	1	1	1	4	5	3	0	0	13	0	17	18	13	17	7	16	20	1	0	2	0	0	1	1	0	0	0	0	0	1	5	12	2
6	30	53	48	48	0	0	20	1	6	1	3	0	9	1	1	0	0	1	1	7	5	2	0	0	17	0	8	9	7	9	7	27	23	1	0	1	0	0	1	2	0	0	0	0	0	1	5	14	3
8	30	53	30	30	0	0	28	1	1	0		1	17	1	1	0	1	1	1	4	5	3	0	0	8	0	20	21	13	17	7	21	14	1	0	2	0	0	1	1	0	0	0	0	0	1	5	8	3
8	30	53	37	35	0	0	20	1	6	1	6	1	19	1	1	0	1	2	1	5	5	3	0	1	17	1	16	21	16	19	15	22	17	1	1	2	0	0	1	1	0	1	0	0	1	1	6	6	3
8	30	53	35	10	0	0	22	1	4	0		1	13	1	1	0	0	1	1	5	3	1	0	1	20	0	14	12	10	13	7	50	14	1	0	1	0	0	1	4	0	0	0	0	0	1	5	10	3
10	30	53	30	15	0	0	30	0		1	1	1	17	1	1	0	0	1	1	4	3	1	0	1	20	1	8	18	10	17	7	53	14	1	0	2	0	0	1	1	0	1	0	1	1	1	6	16	3
12	30	53	25	4	0	0	22	1	3	1	2	1	29	1	1	0	0	1	1	3	1	1	0	0	20	1	13	15	10	29	19	51	17	1	0	1	2	1	1	4	0	1	0	0	1	1	5	10	3
12	30	53	24	5	3	0	19	1	3	1	3	1	16	1	3	0	0	1	1	2	2	2	1	1	20	1	8	16	10	16	7	50	20	1	0	1	0	0	1	4	1	0	1	1	1	1	5	12	3
12	30	53	20	20	0	0	18	1	1	1	1	1	22	1	1	0	1	1	1	2	4	3	1	1	17	1	17	19	15	22	16	22	17	1	0	1	0	0	1	1	0	0	1	0	1	0	5	2	3
14	30	53	42	25	0	0	25	1	6	1	7	0	21	1	1	0	0	1	1	6	4	1	0	0	19	0	14	18	10	21	11	24	20	1	0	1	0	0	1	4	0	0	0	0	0	1	5	8	3
16	30	53	40	40	0	0	24	1	5	1	5	1	9	1	1	0	1	1	1	6	5	3	0	0	4	1	8	9	7	9	7	24	19	1	0	1	0	0	1	2	0	0	0	0	1	1	5	12	3
16	30	53	42	25	0	0	25	1	6	1	1	0	14	1	1	0	0	1	1	6	4	1	0	0	11	1	11	13	7	14	7	44	21	1	0	2	0	0	1	4	0	0	0	0	1	1	5	14	3
16	30	53	34	34	0	0	25	1	2	1	2	0	26	1	2	0	1	0	0	4	5	3	0	0	15	0	19	23	16	26	20	18	26	0	0	1	0	0	0	1	0	0	0	0	0	1	6	10	3
18	30	53	40	40	0	0	99	1	1	1	1	1	22	1	2	0	0	0	0	6	5	2	0	0	16	1	20	20	15	22	16	21	21	0	0	2	0	0	1	3	0	1	0	1	0	1	5	10	3
20	30	53	36	16	0	0	28	1	6	1	5	1	19	1	1	0	0	2	1	5	3	1	1	1	19	1	17	19	13	19	13	34	16	1	1	2	0	0	1	4	0	0	1	0	1	1	6	12	3
20	30	53	48	48	0	0	22	1	5	1	3	1	17	1	2	0	1	1	1	7	5	3	0	0	19	0	11	13	7	17	7	25	21	1	0	2	0	0	1	3	0	0	0	0	0	1	5	8	3
20	30	53	35	30	0	0	22	1	4	1	4	1	25	1	1	0	0	1	1	5	5	1	0	0	17	1	19	21	16	25	17	18	19	1	0	1	0	0	1	1	0	0	0	0	1	0	5	2	3
22	30	53	25	20	0	0	25	1	1	0		0	26	1	1	0	2	1	1	3	4	4	0	0	12	1	23	19	11	26	16	18	26	1	0	1	0	0	1	4	0	0	0	0	1	1	5	14	3
24	30	53	31	31	0	0	16	1	3	1	3	1	13	1	1	0	0	1	1	4	5	1	0	0	8	1	11	15	10	13	7	43	14	1	0	1	0	0	1	4	0	0	0	0	1	1	5	12	3
24	30	53	35	2	0	0	32	1	1	1	1	0	18	1	1	0	3	1	1	5	1	5	0	0	16	1	23	26	18	18	14	17	20	1	0	2	0	0	1	2	0	1	1	0	0	1	5	13	3
24	30	53	40	10	0	0	20	1	6	1	5	0	13	1	1	0	0	1	1	6	3	2	0	0	20	0	10	13	8	13	7	17	20	1	0	1	0	0	1	4	0	0	0	0	0	0	5	4	3
26	30	53	26	26	0	0	15	1	3	1	3	1	22	1	1	0	1	1	1	3	4	3	0	0	8	1	17	18	12	22	14	18	20	1	0	1	0	0	1	1	0	1	0	0	1	1	5	10	3
28	30	53	30	5	0	0	20	1	2	1	5	1	21	1	1	0	1	1	1	4	2	3	0	0	5	0	11	18	10	21	11	32	14	1	0	2	0	0	1	3	0	0	0	0	0	1	5	16	3
28	30	53	25	22	0	0	24	1	1	1	5	0	22	1	1	0	0	1	1	3	4	2	0	0	10	1	16	20	12	22	14	23	19	1	0	1	0	0	1	1	0	0	0	0	1	1	6	14	3
28	30	53	49	4		0	32	1	8	1	5	1	18	1	1	0	0	1	1	7	1	2	1	1	19	1	14	17	14	18	14	51	16	1	0	2	0	0	1	4	0	1	0	1	1	1	10	4	2
30	30	53	33	33	0	0	20	1	2	0		1	13	1	1	0	1	1	1	4	5	3	0	0	11	0	20	18	13	13	7	19	23	1	0	1	0	0	1	3	0	0	0	0	0	1	5	12	3
32	30	53	25	25	0	0	19	1	4	1	4	1	13	1	1	0	1	1	1	3	4	3	0	0	5	0	20	12	7	13	7	27	23	1	0	1	0	0	1	2	0	0	0	0	0	1	5	14	3
32	30	53	42	20	0	0	20	1	7	1	5	1	21	1	1	0	1	1	1	6	4	3	0	0	15	1	17	22	16	21	15	29	20	1	0	2	0	0	1	4	0	0	0	0	1	0	5	8	1
32	30	53	24	5	0	0	22	1	1	0		0	24	1	1	0	1	1	1	2	2	3	0	0	10	1	12	18	14	24	18	19	21	1	0	2	0	0	1	1	0	0	1	0	1	1	5	6	3
34	30	53	30	30	0	0	26	1	3	1	3	1	19	1	1	0	1	1	1	4	5	3	0	0	18	1	18	21	15	19	15	21	22	1	0	1	0	0	1	4	0	1	0	0	1	1	6	10	3
36	30	53	28	5	0	0	99	1	1	1	1	0	22	1	3	0	0	1	1	3	2	1	0	0	12	1	17	20	14	22	14	16	20	1	0	1	0	0	1	1	0	1	0	0	1	1	5	10	3
36	30	53	43	25	0	0	25	1	4	0		1	29	1	1	0	1	0	1	6	4	3	0	0	19	1	8	21	13	29	19	21	23	0	0	1	0	0	1	3	0	0	0	0	1	0	5	16	3
36	30	53	25	18	0	0	20	1	2	1	2	0	22	1	1	0	0	1	1	3	3	2	0	0	19	1	15	21	16	22	16	34	18	1	0	1	0	0	1	4	0	0	1	0	1	0	6	6	3
38	30	53	37	30	0	0	13	1	7	1	6	1	15	1	1	0	0	1	1	5	5	2	0	0	17	1	11	16	12	15	11	38	15	1	0	1	0	0	1	4	0	1	1	1	1	0	8	10	3
40	30	53	42	10	0	0	30	1	5	1	5	0	29	1	1	0	0	1	1	6	3	1	0	0	18	0	14	27	19	29	19	35	23	1	0	1	0	0	1	4	0	0	0	0	0	1	5	8	2
40	30	53	26	22	0	0	24	1	2	1	4	0	20	1	1	0	0	1	1	3	4	1	0	1	18	1	17	21	15	20	16	29	15	1	0	2	0	0	1	4	1	0	0	0	1	1	6	10	3
40	30	53	36	36	0	1	24	1	1	0		1	20	1	1	0	1	2	1	5	5	3	0	0	16	1	16	21	15	20	16	17	22	1	1	2	0	0	1	1	0	1	0	0	1	1	5	10	3
42	30	53	46	8	0	0	30	1	5	0		1	17	1	1	0	0	1	1	7	2	1	0	0	20	1	20	18	10	17	7	42	20	1	0	1	0	0	1	4	0	0	0	1	1	1	6	8	3
44	30	53	30	5	0	0	25	1	5	1	5	1	17	1	1	0	0	1	1	4	2	1	0	1	20	1	8	15	7	17	11	29	17	1	0	2	0	0	1	4	0	0	1	0	0	1	5	6	2
44	30	53	38	15	0	0	29	1	3	1	3	1	20	1	1	0	1	1	1	5	3	3	1	1	14	1	16	19	14	20	14	24	14	1	0	1	0	0	1	1	1	1	1	0	1	1	7	6	3
44	30	53	19	2		0	99	0		0		0	20	1	3	0	1	2	1	1	1	3	1	1	10	1	14	19	14	20	14	17	16	1	1	1	0	0	1	1	1	0	1	0	0	0	5	8	3
46	30	53	30	30	0	0	24	1	4	1	4	1	19	1	1	0	0	1	1	4	5	1	0	0	15	1	13	19	13	19	13	35	18	1	0	2	0	0	1	3	0	1	0	1	1	1	7	10	3
48	30	53	48	1	6	0	28	1	5	1	1	0	21	1	1	0	0	1	1	7	1	1	1	1	20	1	8	15	10	21	11	58	17	1	0	2	0	0	1	4	0	1	1	0	1	1	6	10	3
48	30	53	18	18	0	0	99	1	1	1	1	0	22	1	3	0	1	1	1	1	3	3	0	1	19	1	19	21	16	22	16	18	24	1	0	1	0	0	1	3	0	1	1	0	1	0	5	8	3
48	30	53	44	30	0	0	22	1	5	1	1	0	18	1	1	0	0	1	1	6	5	1	0	0	14	1	13	19	13	18	13	31	19	1	0	2	0	1	1	4	0	1	0	1	1	1	7	12	3
50	30	53	49	49	0	0	17	1	4	1	3	1	21	1	1	0	0	1	1	7	5	1	1	1	17	1	15	23	18	21	15	27	21	1	0	1	0	0	1	2	0	0	0	0	1	1	5	4	3
52	30	53	43	10	0	0	20	1	5	0		0	9	1	1	0	0	1	1	6	3	1	0	1	20	1	8	12	10	9	7	59	20	1	0	1	0	0	1	4	0	0	1	0	1	1	5	8	3
52	30	53	22	3		0	19	1	1	1	1	1	22	1	1	0	1	1	1	2	1	3	0	1	17	1	16	21	16	22	16	22	17	1	0	2	0	0	1	4	0	1	1	0	1	1	6	8	3
52	30	53	49	10	0	0	39	1	6	1	6	1	24	1	1	0	0	1	1	7	3	2	0	0	17	0	21	25	18	24	16	19	17	1	0	1	0	0	1	3	0	0	0	0	0	1	6	15	2
54	30	53	45	20	0	0	38	1	5	0		1	17	1	1	0	1	1	1	7	4	3	0	0	8	0	14	21	13	17	7	22	20	1	0	2	0	0	1	1	0	0	0	0	0	1	5	12	3
56	30	53	44	8	0	0	18	1	10	1	10	0	20	1	3	0	0	1	1	6	2	2	0	0	11	1	16	21	16	20	14	24	20	1	0	2	0	0	1	3	0	1	1	0	1	0	5	8	3
56	30	53	30	3		0	99	0		0		1	19	1	3	0	3	1	1	4	1	5	0	0	17	1	18	24	17	19	13	17	27	1	0	2	2	0	1	1	0	0	0	0	1	1	5	12	3
56	30	53	48	30	0	1	20	1	9	0		0	24	1	2	0	0	0	0	7	5	1	0	1	16	0	19	20	15	24	16	22	19	0	0	1	0	0	1	3	0	0	0	0	0	0	6	9	3
58	30	53	43	2	0	0	25	1	3	1	3	1	35	1	1	0	2	1	1	6	1	4	1	1	16	0	23	30	24	35	26	44	18	1	0	2	0	0	1	4	0	0	0	0	0	1	6	16	3
60	30	53	29	27	0	0	25	1	2	1	2	1	32	1	1	0	1	1	1	3	4	3	0	0	17	0	20	27	20	32	24	17	21	1	0	1	0	0	1	2	0	0	0	0	0	1	5	10	3
60	30	53	24	24	0	0	99	0		0		0	18	1	2	0	2		1	2	4	4	0	0	16	0	17	22	16	18	12	17	18						1	1	0	0	0	0	0	1	5	10	3
60	30	53	43	43	0	0	22	1	3	1	3	1	34	1	1	0	0	1	1	6	5	1	0	0	18	1	18	27	19	34	26	30	22	1	0	1	0	0	1	3	0	0	0	1	1	1	6	16	3
62	30	53	22	1	12	0	99	0		0		0	24	1	3	0	2	1	1	2	1	4	0	0	10	0	21	24	18	24	16	16	17	1	0	1	0	0	1	1	0	0	0	0	0	1	5	12	3
64	30	53	32	32	0	0	18	1	5	1	5	1	26	1	3	0	0	1	1	4	5	2	0	0	18	1	18	24	17	26	18	26	20	1	0	1	0	0	1	4	1	1	0	0	1	1	6	14	3
64	30	53	47	40	0	0	21	1	8	1	11	1	29	1	1	0	0	1	1	7	5	2	0	0	18	1	21	24	18	29	20	18	20	1	0	1	0	0	1	4	1	0	0	1	1	0	5	14	3
64	30	53	20	16	0	0	99	0		0		1	24	1	2	0	1		1	2	3	3	0	0	16	1	20	24	17	24	16	26	24						1	4	0	1	1	0	1	1	5	14	2
66	30	53	33	11	0	0	25	1	3	1	3	1	24	1	2	0	1	1	1	4	3	3	0	0	18	1	18	21	15	24	16	39	18	1	0	2	0	1	1	3	0	1	1	1	0	1	5	14	3
68	30	53	31	31	0	0	22	1	4	1	5	0	22	1	1	0	1	1	1	4	5	3	0	0	10	1	19	23	16	22	14	22	19	1	0	1	0	0	1	3	0	0	0	1	1	0	6	12	3
68	30	53	49	20	0	1	22	1	5	1	3	1	26	1	3	0	1	2	1	7	4	3	0	0	16	1	17	24	18	26	18	34	18	1	1	1	0	0	1	3	0	0	1	0	1	1	7	14	1
68	30	53	32	32	0	0	27	1	2	1	3	0	22	1	2	0	1	0	0	4	5	3	0	0	16	1	18	22	16	22	14	26	20	0	0	1	0	0	1	4	0	0	0	0	1	1	5	16	3
70	30	53	33	28	0	0	21	1	3	1	4	1	24	1	1	0	1	1	1	4	4	3	0	0	10	1	18	21	15	24	16	17	19	1	0	2	0	0	1	3	0	1	1	0	1	1	5	14	3
72	30	53	24	8	0	1	22	1	1	1	2	0	24	1	1	0	1	1	1	2	2	3	0	0	16	1	20	21	15	24	16	25	18	1	0	1	0	0	1	3	0	0	1	0	0	1	5	14	3
72	30	53	44	10	0	0	19	1	7	1	1	0	18	1	1	0	0	1	1	6	3	1	0	0	14	1	18	18	15	18	14	31	21	1	0	1	0	0	1	3	0	0	0	0	1	0	6	9	3
72	30	53	31	31	0	0	19	1	6	1	6	1	30	1	2	0	0	0	0	4	5	1	0	0	17	1	19	21	16	30	22	20	21	0	0	2	0	0	1	4	0	1	0	1	1	1	5	14	3
74	30	53	22	20	0	0	18	1	3	1	3	1	28	1	3	0	0	1	1	2	4	2	0	0	13	1	20	23	17	28	20	30	19	1	0	2	0	0	1	3	1	1	0	1	1	1	6	12	3
76	30	53	39	15	0	0	17	1	8	1	8	1	22	1	1	0	0	1	1	5	3	1	0	0	17	1	19	20	14	22	16	22	20	1	0	2	2	1	1	4	0	0	1	0	1	1	5	16	3
76	30	59	40	30	0	0	30	1	9	1	5	0	25	1	1	0	0	1	1	6	5	1	0	0	16	0	21	20	14	25	17	19	20	1	0	1	0	0	1	4	0	0	0	0	0	1	6	14	3
76	30	59	32	5	0	0	21	1	4	1	3	1	22	1	1	0	1	1	1	4	2	3	0	0	16	1	20	23	17	22	16	23	19	1	0	2	0	0	1	3	0	0	1	0	0	1	7	12	3
78	30	59	32	32	0	0	14	1	7	1	4	1	13	1	1	0	1	1	1	4	5	3	0	0	4	1	17	12	7	13	7	44	14	1	0	2	0	0	1	3	0	0	1	1	1	1	5	10	2
80	30	59	38	3	0	0	32	1	6	1	5	0	9	1	1	0	0	1	1	5	1	1	0	0	17	1	11	9	7	9	7	45	20	1	0	2	0	0	1	4	0	0	0	1	1	1	5	14	3
80	30	59	23	1	6	0	20	0		0		0	21	1	1	0	2	1	1	2	1	4	0	0	20	0	19	24	16	21	11	28	14	1	0	2	0	0	1	4	0	0	0	0	0	1	6	12	3
80	30	59	32	32	0	0	22	1	5	0		0	9	1	1	0	0	1	1	4	5	2	0	0	20	1	12	14	10	9	7	40	11	1	0	1	0	0	1	3	0	1	1	1	1	1	7	10	3
82	30	59	26	26	0	0	19	1	2	0		0	17	1	1	0	1	1	1	3	4	3	0	0	20	1	14	18	10	17	7	29	11	1	0	1	0	0	1	4	0	1	0	1	1	1	5	14	3
84	30	59	33	10	0	0	23	1	3	0		1	17	1	1	0	0	1	1	4	3	2	0	0	14	1	17	18	10	17	7	26	21	1	0	1	0	0	1	4	0	1	1	1	1	1	5	14	3
84	30	59	21	21	0	0	0	0		0		0	21	1	3	0	1	1	1	2	4	3	0	0	5	1	20	21	13	21	11	20	17	1	0	1	0	0	1	4	0	0	0	0	1	1	5	14	3
84	30	59	36	30	0	0	28	1	4	0		1	13	1	2	0	0	1	1	5	5	2	0	0	10	1	14	18	10	13	7	26	20	1	0	2	2	0	1	4	1	0	1	0	1	1	5	10	3
86	30	59	37	20	0	0	17	1	10	1	8	0	13	1	1	0	0	1	1	5	4	1	0	0	20	1	14	12	7	13	7	34	23	1	0	1	0	0	1	4	0	0	1	0	0	1	5	14	3
88	30	59	35	25	0	0	29	1	3	1	3	1	17	1	1	0	1	1	1	5	4	3	0	0	8	0	16	21	13	17	11	28	23	1	0	2	0	0	1	2	0	0	0	0	0	1	5	10	3
88	30	59	35	25	0	0	30	1	2	1	3	1	22	1	3	0	0	1	1	5	4	2	0	0	16	1	18	23	17	22	16	25	19	1	0	2	0	0	1	4	1	1	0	0	1	1	5	14	3
88	30	59	45	40	0	0	19	1	5	1	2	1	22	1	1	0	1	1	1	7	5	3	0	0	16	0	17	21	16	22	16	18	21	1	0	1	0	0	1	3	0	0	0	0	0	1	5	8	3
90	30	59	21	21	0	0	19	0		0		0	17	1	2	0	2	1	1	2	4	4	0	0	20	1	11	18	10	17	7	39	20	1	0	2	0	0	1	4	1	0	0	1	1	1	5	0	3
92	30	59	20	20	0	0	20	1	1	0		0	21	1	1	0	2	1	1	2	4	4	0	0	17	0	17	18	10	21	11	25	20	1	0	1	0	0	1	2	0	0	0	0	0	1	5	12	3
92	30	59	26	4	0	0	19	1	2	1	2	1	17	1	1	0	1	1	1	3	1	3	1	1	20	1	11	18	10	17	7	36	14	1	0	2	0	0	1	4	0	1	1	0	1	1	5	8	3
92	30	59	29	9	0	0	20	1	3	0		0	9	1	1	0	0	1	1	3	2	1	0	1	20	1	8	12	10	9	7	47	17	1	0	2	0	0	1	3	1	0	0	0	0	1	5	8	3
94	30	59	35	13	0	0	20	1	5	1	2	1	13	1	1	0	1	1	1	5	3	3	0	0	5	1	11	12	10	13	7	33	23	1	0	2	0	0	1	3	1	1	1	1	1	1	5	8	3
96	30	59	37	20	0	0	25	1	3	1	3	0	17	1	2	0	1	1	1	5	4	3	0	0	20	1	11	18	10	17	7	51	17	1	0	2	0	0	1	4	0	0	0	1	1	0	5	8	3
96	30	59	26	4	6	0	20	1	1	1	1	0	17	1	1	0	0	1	1	3	1	1	0	1	16	1	14	21	13	17	7	22	20	1	0	2	0	0	1	2	0	0	1	1	1	1	5	8	3
98	30	59	29	29	0	0	99	1	3	1	4	0	20	1	3	0	0	1	1	3	4	2	0	1	16	1	16	20	14	20	14	27	17	1	0	2	0	0	1	3	0	1	1	1	1	1	6	12	3
100	30	59	19	1	6	0	99	1	1	1	1	0	22	1	3	0	0	1	1	1	1	2	0	1	19	1	14	19	15	22	16	38	15	1	0	2	0	0	1	3	0	0	0	1	1	0	6	4	3
100	30	59	48	10	3	0	16	1	6	1	7	0	22	1	1	0	0	1	1	7	3	2	0	1	10	1	13	17	13	22	16	16	21	1	0	1	0	0	1	3	1	0	0	1	1	0	6	6	3
100	30	59	29	29	0	0	18	1	5	1	4	0	36	0	1	0	0	1	1	3	4	2	0	0	19	1	18	23	17	36	28	27	20	0	1	2	0	1	1	4	0	0	0	0	1	1	7	12	3
102	30	59	43	43	0	1	24	1	6	1	6	1	21	1	2	0	0	1	1	6	5	1	0	0	14	1	12	18	13	21	16	30	19	1	0	2	0	0	1	1	0	0	1	1	1	0	7	13	3
104	30	59	25	23	0	0	22	1	3	1	4	1	17	1	1	0	0	1	1	3	4	1	0	1	17	1	14	18	13	17	13	30	18	1	0	2	1	1	1	4	0	1	1	1	1	1	6	8	3
104	30	59	30	30	0	0	27	1	6	1	5	0	20	1	1	0	0	1	1	4	5	2	0	1	18	1	16	22	16	20	14	24	20	1	0	1	0	0	1	3	0	0	0	0	1	0	6	8	3
104	30	59	21	21	0		99	1	1	1	1	1	16	1	3	0	0	1	1	2	4	2	0	0	8	1	15	16	12	16	12	19	19	1	0	2	0	0	1	1	0	1	0	1	0	0	5	8	3
106	30	59	39	39	0	0	25	1	5	1	5	0	21	1	1	0	0	1	1	5	5	1	0	0	12	1	12	15	11	21	15	21	18	1	0	1	0	0	1	4	0	0	0	1	1	1	8	10	3
108	30	59	38	25	0	0	99	1	3	1	3	1	32	1	3	0	1	1	1	5	4	3	0	0	16	1	19	22	16	32	24	28	20	1	0	2	0	0	1	3	0	0	1	0	1	1	7	16	3
108	30	59	33	13	0	0	23	1	6	1	6	1	18	1	1	0	0	1	1	4	3	1	0	0	16	1	19	22	16	18	14	26	19	1	0	1	0	0	1	4	0	0	0	0	1	0	5	6	1
108	30	59	44	44	0	0	99	1	9	1	3	0	19	1	3	0	0	1	1	6	5	2	1	1	15	1	15	19	14	19	15	36	21	1	0	2	0	0	1	4	1	1	1	1	1	1	10	10	3
110	30	59	32	8	0	0	20	1	6	1	6	1	17	1	1	0	0	1	1	4	2	1	1	1	17	1	14	18	14	17	13	40	15	1	0	2	0	0	1	4	1	1	0	1	1	0	7	2	3
112	30	59	43	43	0	0	25	1	2	1	2	0	20	1	1	0	0	1	1	6	5	1	0	0	15	1	18	21	16	20	14	23	21	1	0	1	0	0	1	3	0	0	0	0	1	0	6	4	3
112	30	59	40	40	0	1	25	1	5	1	5	0	20	1	1	0	0	1	1	6	5	1	0	1	14	1	20	20	15	20	14	32	18	1	0	1	0	0	1	4	0	1	0	1	1	1	6	7	3
112	30	59	49	20	0	0	29	1	12	1	4	1	30	1	1	0	0	1	1	7	4	2	0	1	16	1	17	24	17	30	22	26	21	1	0	2	0	0	1	4	0	0	0	0	1	1	5	8	1
114	30	59	40	40	0	0	25	1	4	1	2	1	24	1	2	0	0	1	1	6	5	1	0	1	18	1	16	24	18	24	18	28	18	1	0	2	0	0	1	4	0	0	0	0	1	0	5	6	3
116	30	59	48	15	0	1	20	1	6	1	6	1	20	1	1	0	0	1	1	7	3	2	0	1	10	1	11	18	12	20	16	24	14	1	0	2	0	0	1	1	0	0	0	1	1	1	5	12	2
116	30	59	18	18	0	0	99	1	1	1	1	0	22	1	3	0	0	1	1	1	3	1	0	0	16	1	20	22	16	22	14	23	22	1	0	1	0	0	1	3	0	1	1	0	0	1	6	14	3
116	30	59	20	20	0	0	17	1	3	1	3	1	19	1	1	0	0	1	1	2	4	1	0	1	15	1	15	17	12	19	13	40	17	1	0	2	0	0	1	3	1	0	1	1	1	1	6	10	3
118	30	59	26	20	0	0	18	1	3	1	1	0	18	1	1	0	0	1	1	3	4	2	0	0	18	1	18	22	17	18	14	25	22	1	0	2	0	0	1	3	1	0	0	0	1	1	5	9	3
120	30	59	30	30	0	0	18	1	5	1	5	1	22	1	1	0	0	1	1	4	5	2	0	0	16	0	16	19	14	22	14	36	20	1	0	2	0	0	1	4	0	0	0	0	0	1	5	12	3
120	30	59	24	5	0	0	20	1	1	1	1	0	26	1	3	0	1	1	1	2	2	3	0	0	14	1	20	23	17	26	18	18	18	1	0	1	0	0	1	4	0	1	0	1	1	1	6	14	3
120	30	59	25	5	0	0	17	1	2	1	2	0	24	1	1	0	0	1	1	3	2	2	0	0	18	1	17	21	15	24	16	21	18	1	0	1	0	0	1	4	0	0	0	0	1	0	6	11	3
124	30	59	45	40	0	0	25	1	4	1	2	1	23	1	1	0	0	1	1	7	5	1	0	1	19	1	16	21	14	23	15	38	17	1	0	1	0	0	1	4	0	0	0	0	1	0	6	14	3
124	30	59	49	20	0	0	25	0		1	5	0	26	1	1	0	2	1	1	7	4	4	0	0	16	1	17	21	15	26	18	34	21	1	0	2	0	0	1	4	0	0	0	0	1	1	7	16	3
124	30	59	18	1	1	0	17	1	1	0		0	28	1	2	0	0	2	1	1	1	2	0	0	20	1	19	25	18	28	20	31	17	2	0	2	0	0	1	3	0	1	1	1	1	1	7	13	3
126	30	59	21	1	5	0	99	1	1	1	1	0	26	1	3	0	1	1	1	2	1	3	0	0	16	1	22	23	17	26	18	31	19	1	0	2	0	1	1	4	0	1	1	0	1	1	5	12	3
128	30	59	38	3	0	0	20	1	2	1	5	1	26	1	1	0	1	1	1	5	1	3	0	0	16	1	23	19	12	26	20	20	21	1	0	1	0	0	1	2	0	1	0	0	1	1	5	16	2
128	30	59	48	10	0	0	20	1	8	1	7	1	20	1	2	0	0	0	0	7	3	1	0	0	12	1	20	21	16	20	14	18	20	0	0	2	0	0	0	3	0	0	0	0	1	1	7	14	3
128	30	59	27	27	0	0	18	1	3	1	4	0	22	1	3	0	0	1	1	3	4	1	0	0	20	1	18	20	15	22	14	32	20	1	0	2	0	1	1	4	0	0	1	1	1	1	5	14	3
130	30	59	45	45	0	0	30	1	5	1	3	0	23	1	1	0	0	1	1	7	5	1	0	0	14	1	17	23	18	23	17	18	21	1	0	2	0	0	1	3	0	0	0	1	0	1	5	14	3
132	30	59	22	19	0	0	18	1	1	1	1	0	28	1	3	0	0	1	1	2	3	2	0	0	17	1	22	24	18	28	20	25	19	1	0	2	0	0	1	3	0	1	1	1	1	1	5	14	3
132	30	59	45	5	0	0	18	1	5	1	5	1	24	1	1	0	2	1	1	7	2	4	0	0	16	0	20	21	15	24	16	25	19	1	0	2	0	0	1	3	0	0	0	0	0	1	5	14	1
132	30	59	23	18	0	0	18	1	1	1	1	1	28	1	3	0	1	1	1	2	3	3	0	0	16	1	19	22	16	28	20	37	19	1	0	2	0	0	1	1	0	1	1	1	0	1	7	16	3
134	30	59	34	34	0	0	24	1	1	1	3	1	22	1	2	0	0	1	1	4	5	2	0	0	14	1	18	20	14	22	14	36	17	1	0	2	0	0	1	4	0	0	1	1	0	1	5	16	3
136	30	59	40	33	0	0	30	1	5	1	5	1	18	1	3	0	0	1	1	6	5	1	0	0	15	0	16	18	14	18	14	20	17	1	0	1	0	0	1	4	0	0	0	0	0	1	6	12	3
136	30	59	32	32	0	0	22	1	5	1	5	0	22	1	1	0	0	1	1	4	5	2	0	0	16	1	18	21	16	22	16	24	17	1	0	1	0	0	1	3	0	0	0	1	1	1	5	16	3
136	30	77	34	31	0	0	25	1	5	1	5	0	28	1	1	0	0	1	1	4	5	2	0	0	16	1	21	24	18	28	20	36	19	1	0	2	0	1	1	4	1	0	1	1	1	1	5	14	3
138	30	77	25	22	0	0	99	0		0		0	26	1	2	0	2		1	3	4	4	0	0	16	1	20	24	18	26	18	26	24						1	3	0	0	0	1	1	1	6	14	1
140	30	77	29	6	6	1	29	1	2	1	2	1	33	1	1	0	1	1	1	3	2	3	0	0	13	1	17	30	22	33	23	23	23	1	0	2	0	0	1	4	0	1	1	0	0	1	5	10	2
140	30	77	45	42	0	0	26	1	5	1	5	1	17	1	2	0	0	0	0	7	5	1	0	0	18	0	22	16	11	17	13	26	18	0	0	1	0	0	1	4	0	0	0	0	0	0	5	8	2
140	30	77	23	23	0	0	19	1	2	1	3	0	17	1	1	0	2	1	1	2	4	4	0	0	20	1	14	15	10	17	11	39	17	1	0	2	0	0	1	3	1	0	1	1	1	1	5	14	3
142	30	77	45	45	0	0	22	1	9	1	5	1	13	1	2	0	0	0	0	7	5	2	0	0	20	1	14	15	10	13	7	55	20	0	0	1	0	0	1	4	0	1	0	1	1	1	5	12	3
144	30	77	40	1	6	0	25	1	9	1	9	1	21	1	2	0	1	2	1	6	1	3	0	0	20	0	11	21	13	21	11	42	17	2	0	2	0	0	1	4	0	0	0	0	0	1	5	10	3
144	30	77	30	3	0	1	22	0		1	1	1	25	1	2	0	3	1	1	4	1	5	1	1	20	0	14	27	19	25	15	52	20	1	0	2	0	0	1	2	0	0	0	0	0	1	5	14	3
144	30	77	35	1	1	0	18	1	4	1	4	1	24	1	3	0	0	1	1	5	1	1	0	0	16	0	19	22	16	24	16	37	19	1	0	1	0	0	1	4	0	0	0	0	0	1	5	16	3
146	30	77	37	20	0	0	25	0		1	3	1	24	1	1	0	0	1	1	5	4	2	0	0	16	1	15	20	14	24	16	25	24	1	0	2	0	0	1	1	0	0	0	0	1	1	5	7	3
148	30	77	36	1	12	0	24	1	2	1	2	0	20	1	1	0	1	1	1	5	1	3	0	0	20	1	15	25	18	20	14	27	14	1	0	2	0	0	1	2	0	0	0	1	1	1	5	12	3
148	30	77	34	14	0	0	19	1	4	1	2	1	22	1	3	0	0	1	1	4	3	1	1	1	18	1	19	21	15	22	14	23	17	1	0	2	0	0	1	4	0	0	0	1	1	1	5	16	3
148	30	77	40	7	0	0	22	1	6	1	5	1	26	1	1	0	0	1	1	6	2	1	0	0	16	1	16	21	15	26	18	31	19	1	0	2	0	0	1	3	1	1	1	1	1	1	7	14	3
150	30	77	18	18	0	0	16	1	3	1	3	0	18	1	1	0	0	1	1	1	3	2	1	1	19	1	18	21	14	18	13	25	25	1	0	1	0	0	1	4	0	1	0	1	1	0	6	10	3
152	30	77	47	40	0	0	19	1	8	1	4	1	17	1	1	0	0	1	1	7	5	1	1	1	17	1	14	20	15	17	13	24	21	1	0	2	0	0	1	4	0	0	0	0	1	1	7	10	3
152	30	77	39	39	0	0	99	1	5	1	4	1	21	1	3	0	0	1	1	5	5	2	0	0	20	1	12	20	12	21	11	44	23	1	0	2	0	0	1	4	0	1	1	0	0	1	5	10	3
152	30	77	37	29	0	0	22	1	5	1	5	1	22	1	1	0	0	1	1	5	4	1	0	0	17	1	17	20	14	22	14	27	18	1	0	1	0	0	1	4	1	0	0	1	1	1	6	16	3
154	30	77	48	45	0	0	18	1	3	1	6	0	15	1	1	0	0	1	1	7	5	2	0	0	17	0	18	11	9	15	12	44	19	1	0	1	0	0	1	3	0	0	0	0	0	0	5	6	3
156	30	77	36	16	0	0	20	1	4	1	2	0	23	1	1	0	0	0	1	5	3	1	0	0	12	0	16	20	15	23	14	28	19	0	0	2	0	0	1	1	0	0	0	0	0	1	6	16	3
156	30	77	46	39	0	0	20	1	5	1	5	1	20	1	1	0	0	1	1	7	5	1	0	0	19	1	18	20	14	20	14	22	22	1	0	1	0	0	1	3	1	0	0	0	1	1	7	14	2
312	30	88	28	18	0	0	99	1	2	1	2	1	21	1	3	0	0	1	1	3	3	2	0	0	19	1	14	23	16	21	15	35	19	1	0	1	0	0	1	4	0	1	1	1	1	0	5	2	3
312	30	88	19	1	0	0	15	1	2	1	2	0	22	1	1	0	1	1	1	1	1	3	0	0	19	1	19	22	16	22	14	30	17	1	0	2	0	1	1	4	0	1	0	1	1	1	6	16	3
314	30	88	21	21	0	0	99	1	1	0		1	24	1	3	0	1	1	1	2	4	3	0	0	16	1	18	22	16	24	16	33	18	1	0	1	0	0	1	4	0	1	1	1	1	1	5	16	3
316	30	88	46	13	0	0	38	1	8	1	2	1	26	1	1	0	2	0	1	7	3	4	1	1	17	1	16	26	19	26	18	51	20	0	0	2	0	0	1	4	0	1	0	0	1	1	9	8	3
316	30	88	45	13	0	0	25	1	4	1	4	0	23	1	2	0	0	1	1	7	3	1	0	1	19	1	15	23	15	23	17	35	17	1	0	2	0	0	1	3	0	1	0	1	1	1	5	6	3
316	30	88	25	25	0	0	99	1	2	1	2	0	19	1	3	0	1	1	1	3	4	3	0	0	16	1	15	20	15	19	13	18	20	1	0	2	2	0	1	4	0	1	0	0	1	1	5	14	3
318	30	88	33	25	0	0	99	1	2	1	2	1	19	1	3	0	1	1	1	4	4	3	0	0	14	1	16	21	15	19	14	16	17	1	0	2	0	0	1	3	0	1	0	1	1	1	5	2	3
320	30	88	32	32	0	0	21	1	3	1	3	0	17	1	1	0	0	1	1	4	5	2	0	0	14	1	15	18	13	17	12	16	19	1	0	2	0	0	1	1	0	0	0	0	1	1	5	6	3
320	30	88	32	29	0	0	25	1	2	1	6	0	21	1	2	0	2	1	1	4	4	4	0	0	20	1	16	20	14	21	15	30	17	1	0	2	0	0	1	4	0	0	0	0	1	1	7	2	3
320	30	88	34	11	0	0	25	1	2	1	8	1	27	1	3	0	1	1	1	4	3	3	1	1	19	1	18	24	17	27	20	31	22	1	0	2	0	0	1	3	0	1	0	1	1	1	6	12	3
322	30	88	47	47	0	0	18	1	7	1	3	0	22	1	3	0	0	1	1	7	5	1	0	1	19	1	15	23	16	22	14	34	23	1	0	2	0	0	1	3	0	1	1	0	1	0	6	8	3
324	30	88	35	5	0	0	25	1	3	0		1	17	1	2	0	0	1	1	5	2	2	1	1	20	1	15	25	17	17	13	43	9	1	0	2	0	0	1	1	1	1	0	0	1	1	6	6	3
324	30	88	24	24	0	0	99	0		0		0	27	1	3	0	3	1	1	2	4	5	0	0	10	1	20	28	20	27	19	17	19	1	0	2	0	0	1	1	0	0	1	1	1	1	5	4	3
324	30	88	49	45	0	0	22	1	5	1	2	1	24	1	2	0	0	1	1	7	5	1	0	0	19	1	16	19	14	24	18	19	21	1	0	1	0	0	1	3	0	1	0	1	0	1	5	8	3
326	30	88	20	3		0	19	1	1	1	1	0	23	1	1	0	2	1	1	2	1	4	0	0	17	0	15	23	16	23	15	16	17	1	0	2	0	0	1	3	0	0	0	0	0	1	5	8	3
328	30	88	30	3	0	0	22	1	1	0		1	17	1	1	0	1	1	1	4	1	3	0	1	20	1	14	18	10	17	7	36	29	1	0	1	0	0	1	4	0	0	0	0	1	0	5	10	3
328	30	88	29	1	12	0	28	1	1	1	3	0	14	1	1	0	3	1	1	3	1	5	0	0	20	1	16	20	13	14	11	32	16	1	0	1	0	0	1	2	0	0	0	1	0	1	7	8	3
328	30	88	30	15	0	0	20	1	4	1	4		22	1	1	0	1	1	1	4	3	3	0	0	19	1	17	24	17	22	14	29	22	1	0	2	1	0	1	3	1	1	0	1	1	1	7	12	3
330	30	88	24	14	0	0	99	0		0		1	23	1	3	0	2	1	1	2	3	4	0	0	20	1	16	22	17	23	17	32	18	1	0	1	0	0	1	4	0	1	0	1	1	1	5	4	3
332	30	88	33	5	6	0	28	1	3	0		1	21	1	1	0	1	1	1	4	2	3	0	0	12	1	14	21	13	21	11	24	14	1	0	2	0	0	1	4	0	1	1	1	0	1	5	14	3
332	30	88	29	1	12	0	27	1	1	1	1	1	20	1	1	0	3	1	1	3	1	5	0	0	13	1	18	28	20	20	14	16	19	1	0	1	0	0	1	1	0	1	0	0	1	1	5	8	1
332	30	88	36	36	0	0	20	1	3	1	3	1	22	1	1	0	1	1	1	5	5	3	1	1	17	1	21	24	17	22	15	26	22	1	0	2	0	0	1	1	0	1	0	0	1	1	5	12	3
334	30	88	40	5	0	0	23	1	3	1	4	1	21	1	2	0	1	1	1	6	2	3	0	0	20	1	11	18	13	21	11	31	17	1	0	2	0	0	1	4	0	1	1	1	1	1	5	10	3
336	30	88	37	22	0	0	19	1	4	1	4	1	25	1	2	0	1	1	1	5	4	3	1	1	20	0	12	20	12	25	15	43	14	1	0	2	0	0	1	4	0	0	0	0	0	1	5	12	3
336	30	88	22	3		0	99	0		0		1	17	1	3	0	1	1	1	2	1	3	0	0	19	0	19	21	14	17	13	25	21	1	0	1	0	0	1	4	0	0	0	0	0	1	5	6	3
336	30	88	40	39	0	0	22	1	1	0		1	15	1	1	0	0	1	1	6	5	1	0	1	17	1	17	25	18	15	11	32	18	1	0	2	0	0	1	2	1	1	1	1	1	1	5	12	3
338	30	88	34	11	0	1	24	1	2	0		1	9	1	1	0	1	1	1	4	3	3	0	0	8	0	8	12	10	9	7	23	14	1	0	1	0	0	1	2	0	0	0	0	0	1	5	10	3
340	30	88	29	29	0	0	99	1	2	0		0	21	1	2	0	2		1	3	4	4	0	1	20	0	8	18	10	21	11	25	11						1	3	0	0	0	0	0	1	5	12	3
340	30	88	37	16	0	0	24	1	2	1	1	1	17	1	2	0	1	1	1	5	3	3	0	0	11	1	11	15	10	17	7	44	29	1	0	2	0	0	1	1	0	1	0	1	1	1	5	14	3
340	30	88	32	20	0	0	22	1	2	0		0	9	1	1	0	1	1	1	4	4	3	1	1	18	1	8	15	10	9	7	41	17	1	0	2	0	0	1	4	0	0	1	1	1	1	5	10	3
344	30	88	26	9	0	0	20	1	2	1	1	1	9	1	1	0	1	1	1	3	2	3	0	0	20	1	14	15	10	9	7	44	20	1	0	2	0	0	1	4	0	1	1	1	1	1	5	12	3
344	30	88	33	33	0	0	21	1	5	1	3	1	21	1	2	0	1	1	1	4	5	3	1	1	20	1	14	18	10	21	11	55	23	1	0	2	0	0	1	2	0	1	0	1	1	1	5	14	2
344	30	88	25	1	0	0	25	0		0		1	16	1	1	0	2	1	1	3	1	4	0	0	14	1	16	15	10	16	7	25	20	1	0	1	0	0	1	4	0	1	0	0	1	1	5	12	3
346	30	88	49	8	0	0	26	1	4	1	4	1	17	1	1	0	3	1	1	7	2	5	0	0	11	1	18	19	11	17	7	47	20	1	0	2	0	0	1	4	0	1	0	1	1	1	5	11	3
348	30	88	24	20	0	0	99	1	2	1	2	1	9	1	3	0	0	1	1	2	4	1	0	0	7	1	11	12	10	9	7	27	14	1	0	2	0	0	1	1	0	0	0	0	1	1	5	6	3
348	30	88	42	40	0	0	16	1	2	0		1	13	1	2	0	0	1	1	6	5	1	0	0	10	1	9	16	10	13	7	38	17	1	0	2	0	0	1	1	1	0	0	1	1	1	5	12	3
350	30	88	32	14	0	0	18	1	5	1	3	1	19	1	1	0	0	1	1	4	3	1	0	1	17	1	15	22	16	19	13	24	23	1	0	2	0	0	1	2	1	0	0	0	1	1	5	4	3
352	30	88	23	1	0	0	99	1	3	0		0	9	1	3	0	0	1	1	2	1	2	1	1	20	1	8	9	7	9	7	54	11	1	0	2	0	0	1	4	1	1	1	1	1	1	6	8	3
352	30	88	41	1	0	0	30	1	2	1	2	1	15	1	2	0	2	1	1	6	1	4	0	0	20	1	9	14	9	15	8	45	29	1	0	2	0	0	1	4	0	0	0	0	1	1	5	12	2
356	30	88	36	3	0	1	35	1	1	0		1	31	1	1	0	3	1	1	5	1	5	0	0	5	1	16	26	18	31	21	16	20	1	0	2	0	0	1	4	0	1	0	0	0	1	5	12	3
384	30	88	19	19	0	0	99	0		0		1	18	1	2	0	1		1	1	3	3	0	0	14	1	19	21	16	18	14	26	24						1	3	0	0	0	0	1	1	7	14	1
468	30	88	38	3	0	0	37	1	5	1	5	0	9	1	1	0	0	1	1	5	1	1	0	0	17	1	17	9	7	9	7	27	23	1	0	2	0	0	1	4	0	0	0	0	1	1	5	12	1
468	30	88	22	1	0	0	99	1	1	0		0	17	1	3	0	1	1	1	2	1	3	0	0	20	1	11	18	10	17	7	33	11	1	0	2	0	0	1	3	0	1	1	0	0	0	5	14	3
468	30	88	25	25	0	0	99	0		0		1	20	1	3	0	1	2	1	3	4	3	0	0	14	1	17	20	16	20	14	21	17	1	1	1	0	0	1	3	0	1	0	1	0	1	5	8	3
470	30	88	30	25	0	0	20	1	2	0		1	20	1	1	0	1	1	1	4	4	3	0	0	13	0	21	22	15	20	14	29	20	1	0	2	0	0	1	1	0	0	0	0	0	1	6	4	3
472	30	88	42	40	0	0	16	1	6	0		0	19	1	1	0	0	1	1	6	5	2	0	0	18	1	16	21	16	19	14	22	19	1	0	2	0	0	1	4	0	0	0	0	1	1	5	8	3
472	30	88	38	6	0	0	18	1	6	1	4	1	18	1	1	0	1	1	1	5	2	3	0	0	16	1	14	20	15	18	14	19	17	1	0	1	0	0	1	3	0	0	0	1	0	1	5	4	3
472	30	88	20	20	0	0	99	0		0		1	17	1	3	0	2	1	1	2	4	4	1	1	18	0	17	21	17	17	13	20	18	1	0	1	0	0	1	1	0	0	0	0	0	1	5	12	3
474	30	88	28	2	4	0	24	1	1	0		1	17	1	1	0	1	1	1	3	1	3	0	0	17	1	8	17	9	17	7	20	11	1	0	2	0	0	1	1	0	1	0	1	1	1	5	12	3
476	30	88	36	36	0	0	23	1	3	0		1	17	1	2	0	1	1	1	5	5	3	0	1	16	0	12	15	7	17	7	31	20	1	0	2	0	0	1	3	0	0	0	0	0	1	6	8	3
476	30	88	26	20	0	0	99	0		0		1	17	1	3	0	2	1	1	3	4	4	0	0	8	0	8	12	7	17	8	22	8	1	0	1	0	0	1	1	0	0	0	0	0	1	5	8	3
476	30	88	41	5	0	0	25	1	5	0		1	10	1	1	0	0		1	6	2	2	0	0	8	1	10	10	7	10	7	23	26						1	1	0	0	0	0	1	1	5	8	2
480	30	88	45	20	0	0	24	1	3	1	3	1	17	1	1	0	0	1	1	7	4	2	0	1	20	1	8	10	7	17	10	27	19	1	0	1	0	0	1	3	0	0	0	1	1	1	6	12	3
482	30	88	30	1	0	0	28	0		0		1	17	1	1	0	1	1	1	4	1	3	0	0	6	1	9	22	14	17	7	19	20	1	0	2	0	0	1	1	0	1	0	0	0	1	5	8	3
342	30	91	30	3		0	99	1	2	1	2	1	21	1	3	0	3	1	1	4	1	5	0	0	12	1	21	27	20	21	15	16	24	1	0	1	0	0	1	1	0	1	0	0	0	1	5	10	3
348	30	91	42	40	0	0	20	1	5	1	5	1	18	1	1	0	0	1	1	6	5	1	0	1	17	1	15	19	15	18	14	25	17	1	0	2	0	0	1	4	1	1	0	0	0	1	6	6	3
352	30	91	23	1	0	0	23	1	2	1	2	0	17	1	1	0	1	2	1	2	1	3	0	0	10	1	11	18	12	17	7	26	14	2	0	2	1	0	1	1	0	0	1	1	0	1	5	8	3
354	30	91	24	17	0	0	99	1	1	0		1	17	1	3	0	2	1	1	2	3	4	0	0	14	0	17	21	13	17	7	35	26	1	0	2	0	0	1	2	0	0	0	0	0	1	5	8	3
356	30	91	32	32	0	0	21	1	1	0		1	19	1	1	0	1	1	1	4	5	3	0	0	7	1	11	20	12	19	9	21	14	1	0	2	0	0	1	1	0	0	1	0	0	1	5	12	3
356	30	91	30	30	0	0	26	1	2	0		1	17	1	1	0	1	1	1	4	5	3	0	0	13	1	15	15	10	17	7	16	17	1	0	2	0	0	1	1	0	1	1	1	0	1	5	12	3
358	30	91	47	1	0	0	99	0		0		1	21	1	2	0	0	1	1	7	1	2	0	0	10	1	11	19	11	21	11	52	32	1	0	2	0	0	1	2	0	1	1	1	1	1	5	8	3
360	30	91	38	1	0	0	29	0		0		1	17	1	1	0	2	1	1	5	1	4	0	0	11	1	14	18	13	17	11	23	17	1	0	2	0	0	1	1	0	1	0	0	0	1	5	12	3
360	30	91	33	25	0	0	18	1	4	1	3	1	18	1	2	0	1	0	0	4	4	3	0	1	17	1	17	19	14	18	14	33	17	0	0	1	0	0	0	4	0	0	0	0	1	1	5	4	3
360	30	91	32	1	0	0	99	1	3	0		0	18	1	3	0	0	1	1	4	1	2	0	1	20	1	8	17	12	18	8	38	11	1	0	1	0	0	1	4	0	1	0	0	0	1	5	10	3
362	30	91	20	3	0	0	20	1	1	0		1	13	1	1	0	1	1	1	2	1	3	0	0	5	0	14	18	13	13	7	22	14	1	0	1	0	0	1	1	0	0	0	0	0	1	5	10	3
364	30	91	27	27	0	0	24	1	3	0		1	9	1	1	0	1	1	1	3	4	3	0	0	7	1	26	15	10	9	7	33	17	1	0	1	0	0	1	2	0	0	1	0	0	1	5	10	2
364	30	91	35	2	0	0	32	1	7	1	7	0	17	1	2	0	0	1	1	5	1	2	1	1	20	1	8	12	7	17	7	53	16	1	0	2	0	0	1	4	0	1	0	1	1	1	5	10	3
364	30	91	34	34	0	0	20	1	4	1	2	1	20	1	1	0	2	1	1	4	5	4	0	0	15	0	18	20	15	20	14	20	18	1	0	2	0	0	1	4	0	0	0	0	0	1	5	10	3
366	30	91	31	29	0	0	22	1	5	1	8	1	26	1	2	0	0	0	0	4	4	2	0	0	19	1	20	22	16	26	18	33	19	0	0	2	0	0	1	4	1	1	1	1	1	1	9	16	3
368	30	91	28	15	0	0	19	1	3	1	1	0	26	1	3	0	0	1	1	3	3	2	1	1	16	1	19	22	17	26	20	26	19	0	1	2	0	0	1	4	1	1	1	1	1	1	5	14	3
368	30	91	23	1	0	0	99	1	1	1	1	0	29	1	3	0	1	1	1	2	1	3	0	0	20	1	14	21	13	29	19	42	17	1	0	2	0	0	1	3	0	0	0	1	0	1	5	12	3
368	30	91	47	47	0	0	99	1	6	1	6	1	9	1	3	0	1	1	1	7	5	3	0	0	13	0	8	9	7	9	7	28	23	1	0	2	0	0	1	4	0	0	0	0	0	1	5	10	2
370	30	91	22	22	0	0	99	0		0		1	30	1	3	0	1	1	1	2	4	3	0	0	17	1	18	24	18	30	22	17	21	1	0	2	0	0	1	1	1	0	0	1	0	1	5	16	1
372	30	91	29	29	0	0	20	1	4	1	4	1	30	1	3	0	1	1	1	3	4	3	0	1	17	1	20	23	17	30	22	24	20	1	0	1	0	0	1	4	0	1	0	0	0	1	5	16	3
372	30	91	44	40	0	1	23	1	1	1	5	1	26	1	1	0	2	1	1	6	5	4	0	1	16	1	17	23	17	26	18	29	19	1	0	2	0	0	1	3	0	1	0	1	1	1	7	12	3
374	30	91	34	30	0	0	24	1	3	1	3	1	18	1	1	0	1	1	1	4	5	3	1	1	17	1	10	15	9	18	12	28	17	1	0	2	0	0	1	1	0	1	0	1	0	1	5	8	3
376	30	91	18	2	0	0	17	1	1	1	1	1	24	1	3	0	1	1	1	1	1	3	0	0	14	1	16	20	15	24	16	16	21	1	0	2	0	0	1	3	0	0	1	0	1	1	5	14	1
384	30	91	44	30	0	0	99	1	7	1	7	0	26	1	2	0	0	0	0	6	5	2	0	0	16	1	20	22	16	26	18	22	17	0	0	2	0	0	1	4	0	1	0	0	1	1	6	12	3
462	30	91	23	13	0	0	99	1	1	1	1	0	26	1	3	0	1	1	1	2	3	3	0	0	16	1	19	23	17	26	18	31	20	1	0	2	0	0	1	4	1	0	0	0	1	1	5	12	3
464	30	91	48	48	0	0	19	1	5	1	3	1	24	1	1	0	3	1	1	7	5	5	0	0	10	1	19	22	16	24	16	21	19	1	0	2	0	1	1	3	0	0	1	0	1	1	7	16	2
372	30	93	35	35	0	0	20	1		1	4	0	22	1	2	0	0	1	1	5	5	1	0	0	16	1	18	19	14	22	14	23	18	1	0	1	1	0	1	4	1	1	1	0	0	1	5	10	3
376	30	93	18	18	0	0	99	0		0		0	20	1	3	0	1	1	1	1	3	3	0	1	16	1	16	20	15	20	14	20	17	1	0	1	2	0	1	3	0	0	0	1	1	1	5	14	3
376	30	93	39	39	0	0	99	1	6	1	8	1	24	1	3	0	1	1	1	5	5	3	0	0	16	1	21	22	17	24	16	23	20	1	0	2	0	0	1	3	0	1	0	0	1	1	5	16	3
378	30	93	18	11	0	0	99	0		0		0	33	1	3	0	1		1	1	3	3	0	0	14	1	20	26	20	33	25	23	20						1	3	0	0	1	1	1	1	7	16	3
380	30	93	23	23	0	0	99	1	1	1	1	0	28	1	3	0	1	1	1	2	4	3	0	0	14	0	21	24	18	28	20	20	20	1	0	1	0	0	1	3	0	0	0	0	0	1	5	16	3
380	30	93	27	15	0	0	99	1	1	1	1	0	28	1	3	0	2	1	1	3	3	4	0	0	14	1	17	22	16	28	20	41	17	1	0	2	0	1	1	4	0	0	1	1	1	1	8	14	3
380	30	93	27	27	0	1	99	1	1	1	1	1	28	1	3	0	1	1	1	3	4	3	0	0	15	1	21	23	17	28	20	28	17	1	0	2	0	0	1	4	0	1	1	1	1	1	6	16	3
382	30	93	40	10	0	0	18	1	3	1	5	1	26	1	1	0	1	1	1	6	3	3	0	1	16	1	17	21	15	26	18	27	18	1	0	1	0	0	1	3	1	1	1	1	1	1	7	16	3
384	30	93	35	9	0	0	28	1	1	1	1	1	18	1	1	0	3	1	1	5	2	5	0	0	16	1	20	25	19	18	14	21	19	1	0	2	0	0	1	3	0	1	0	1	0	1	7	11	3
386	30	93	28	28	0	0	99	1	2	1	2	1	24	1	2	0	0	0	0	3	4	2	0	0	15	1	20	23	17	24	16	23	18	0	0	2	0	0	1	3	0	0	0	1	0	1	5	16	3
388	30	93	36	10	0	0	99	1	5	1	0	1	24	1	3	0	0	1	1	5	3	2	0	0	16	1	19	23	16	24	16	35	16	1	0	2	0	0	1	4	1	1	0	1	1	1	7	16	3
388	30	93	24	10	0	0	99	0		0		0	26	1	3	0	0	1	1	2	3	2	1	1	16	1	19	21	15	26	18	29	18	1	0	2	0	0	1	3	0	1	1	0	1	1	5	16	3
388	30	93	40	40	0	0	99	1	3	1	2	1	22	1	2	0	0	0	0	6	5	1	0	1	16	1	16	21	16	22	16	22	18	0	0	2	0	0	1	4	0	1	0	1	1	1	7	16	3
390	30	93	19	19	0	0	99	0		0		0	24	1	3	0	2	1	1	1	3	4	0	0	10	1	19	25	19	24	16	16	20	1	0	1	0	0	1	3	0	0	1	1	0	1	5	14	3
392	30	93	49	49	0	0	99	1	3	1	4	1	28	1	3	0	2	1	1	7	5	4	0	0	16	1	19	24	18	28	20	38	17	1	0	2	0	0	1	3	0	1	0	1	1	1	8	16	2
392	30	93	23	1	5	0	99	0		0		0	28	1	3	0	2	1	1	2	1	4	0	0	10	1	19	23	17	28	20	16	24	1	0	1	0	0	1	3	0	0	1	1	0	1	5	14	1
392	30	93	45	35	0	0	99	1	5	1	5	1	20	1	3	0	1	1	1	7	5	3	0	0	16	0	17	21	15	20	14	29	20	1	0	2	0	0	1	3	0	0	0	0	0	0	5	12	3
394	30	93	24	2	0	0	99	1	2	1	2	1	28	1	3	0	2	1	1	2	1	4	0	0	16	1	18	24	18	28	20	19	20	1	0	1	0	0	1	3	0	1	0	1	1	1	5	16	3
396	30	93	47	47	0	0	30	1	4	1	4	1	28	1	1	0	2	1	1	7	5	4	0	0	10	0	21	24	18	28	20	30	21	1	0	2	0	0	1	3	0	0	0	0	0	1	5	16	3
396	30	93	43	18	0	0	27	1	4	1	6	0	24	1	1	0	2	1	1	6	3	4	1	1	16	1	19	21	16	24	18	27	18	1	0	2	0	0	1	3	0	1	0	0	1	1	7	16	3
396	30	93	31	31	0	0	99	1	2	1	2	1	26	1	2	0	2	0	0	4	5	4	0	0	16	1	20	23	17	26	18	33	20	0	0	2	0	1	1	3	0	0	0	1	0	1	5	14	3
398	30	93	31	15	0	0	99	1	2	1	2	1	24	1	2	0	2	1	1	4	3	4	0	0	14	1	21	23	17	24	16	19	21	1	0	1	0	0	1	1	0	1	0	0	0	1	6	16	3
400	30	93	42	42	0	0	30	1	4	1	2	1	24	1	1	0	0	1	1	6	5	2	0	0	16	1	19	21	15	24	16	26	19	1	0	2	0	0	1	3	0	0	0	1	1	1	8	12	3
400	30	93	20	20	0	0	99	1	3	1	3	0	30	1	2	0	1	1	1	2	4	3	0	1	16	1	20	24	18	30	22	27	19	1	0	2	0	0	1	3	0	1	1	0	1	1	6	12	3
400	30	93	38	16	0	0	99	1	6	1	10	1	26	1	3	0	1	1	1	5	3	3	0	0	16	1	19	24	18	26	18	23	20	1	0	2	0	0	1	3	1	0	0	0	0	1	5	16	3
402	30	93	24	15	0	0	99	1	1	1	1	0	32	1	2	0	1	0	0	2	3	3	1	1	16	1	20	26	20	32	24	25	18	0	0	2	0	0	1	3	0	1	0	1	1	1	5	12	3
404	30	93	25	12	0	0	99	0		0		1	24	1	3	0	3	1	1	3	3	5	0	0	13	0	24	27	20	24	18	17	21	1	0	1	0	0	1	1	0	0	0	0	0	1	5	16	3
404	30	93	33	33	0	0	20	1	4	1	4	1	32	1	1	0	1	1	1	4	5	3	0	0	16	1	17	22	16	32	24	23	17	1	0	2	0	0	1	3	0	0	1	0	1	1	7	12	3
404	30	93	49	49	0	0	21	1	6	1	5	0	28	1	1	0	1	1	1	7	5	3	0	0	10	1	19	24	18	28	20	28	20	1	0	1	0	0	1	2	0	1	0	0	1	1	7	12	3
406	30	93	32	11	0	0	27	1	2	1	2	0	24	1	1	0	1	1	1	4	3	3	0	1	20	1	21	24	17	24	16	32	21	1	0	2	2	1	1	3	0	1	1	1	1	1	7	16	3
408	30	93	34	20	0	0	30	1	4	1	4	1	27	1	1	0	0	1	1	4	4	2	1	1	12	0	17	21	16	27	18	17	17	1	0	1	0	0	1	4	0	0	0	0	0	1	5	6	3
408	30	93	20	20	0	0	99	0		0		0	25	1	2	0	2	1	1	2	4	4	0	1	20	0	11	24	16	25	19	36	17	1	0	2	0	0	1	2	0	0	0	0	0	1	5	12	3
408	30	93	47	47	0	0	18	1	6	1	8	1	24	1	1	0	1	1	1	7	5	3	0	0	10	0	18	22	15	24	16	16	19	1	0	2	0	0	1	3	0	0	0	0	0	1	7	8	3
410	30	93	19	19	0	0	99	1	1	1	1	0	26	1	3	0	1	1	1	1	3	3	0	0	14	1	17	21	15	26	18	17	19	1	0	2	0	0	1	3	0	0	1	1	0	1	5	14	3
412	30	93	40	11	0	0	99	1	4	1	5	1	26	1	3	0	0	1	1	6	3	1	0	0	16	1	21	22	16	26	18	21	19	1	0	2	0	0	1	4	0	1	1	1	1	1	5	16	3
412	30	93	40	20	0	1	99	1	4	1	4	1	24	1	3	0	1	1	1	6	4	3	0	0	16	0	20	23	17	24	16	18	19	1	0	2	0	0	1	3	0	0	0	0	0	1	5	14	3
412	30	93	23	23	0	0	99	1	1	1	1	0	18	1	3	0	2	1	1	2	4	4	0	0	19	0	17	20	15	18	14	16	18	1	0	1	0	0	1	3	0	0	0	0	0	1	5	8	3
414	30	93	45	40	0	0	29	1	8	1	2	0	18	1	2	0	1	0	0	7	5	3	0	1	20	0	14	18	13	18	12	45	18	0	0	2	0	0	1	4	0	0	0	0	0	1	9	12	3
416	30	93	45	30	0	0	99	1	8	1	2	0	30	1	2	0	0	0	0	7	5	2	0	1	16	1	17	21	15	30	22	37	17	0	0	2	0		1	4	0	1	0	1	0	1	7	14	3
416	30	93	22	22	0	0	99	1	1	0		0	33	1	3	0	2	1	1	2	4	4	0	0	17	1	23	27	19	33	23	38	11	1	0	2	0	0	1	4	1	0	0	1	1	1	5	12	3
416	30	93	27	2	6	0	99	0		0		1	17	1	3	0	3	1	1	3	1	5	0	0	6	1	21	21	13	17	7	30	17	1	0	2	0	0	1	1	0	1	0	0	1	1	5	13	3
418	30	93	47	10	0	1	22	1	4	1	4	1	21	1	1	0	1	1	1	7	3	3	0	0	13	1	11	22	14	21	11	32	20	1	0	2	0	0	1	4	0	1	0	1	0	1	5	14	2
420	30	93	32	32	0	0	25	1	3	1	3	1	13	1	1	0	1	1	1	4	5	3	1	1	10	1	8	13	7	13	7	45	11	1	0	1	0	0	1	2	0	1	0	0	0	1	5	10	3
420	30	93	48	30	0	0	22	1	4	1	12	1	17	1	1	0	1	1	1	7	5	3	0	0	12	1	16	25	17	17	13	20	18	1	0	2	0	0	1	1	0	1	0	0	1	1	5	8	3
420	30	93	34	1	0	0	27	1	1	0		1	29	1	1	0	2	1	1	4	1	4	0	0	20	1	11	24	16	29	19	19	20	1	0	2	0	0	1	4	0	0	0	0	1	1	5	12	3
422	30	93	35	12	10	1	21	1	3	0		1	13	1	1	0	1	1	1	5	3	3	0	0	12	1	11	15	10	13	7	19	17	1	0	2	0	0	1	1	0	0	1	0	1	1	6	12	3
424	30	93	35	8	0	0	29	1	3	1	3	1	22	1	1	0	1	1	1	5	2	3	0	0	12	1	17	24	17	22	16	18	20	1	0	1	0	0	1	1	0	0	0	0	1	1	5	6	3
424	30	93	23	23	0	0	19	1	1	1	1	0	21	1	1	0	1	1	1	2	4	3	0	0	11	1	17	21	16	21	17	19	21	1	0	2	0	0	1	1	0	1	0	0	0	1	5	4	3
424	30	93	20	20	0	0	99	0		0		0	17	1	3	0	2	1	1	2	4	4	0	0	20	1	11	21	13	17	11	37	26	1	0	2	0	0	1	4	0	0	0	1	1	1	5	10	3
426	30	93	24	24	0	0	22	1	1	1	1	1	17	1	1	0	2	1	1	2	4	4	0	0	18	1	15	19	15	17	13	17	18	1	0	2	0	0	1	3	0	1	0	1	0	1	5	10	3
428	30	93	33	1	12	0	20	1	3	1	3	1	23	1	1	0	0	1	1	4	1	2	0	0	15	0	15	18	12	23	14	17	20	1	0	2	0	0	1	4	0	0	0	0	0	1	5	6	3
428	30	93	38	30	0	0	26	1	7	1	7	1	17	1	1	0	1	1	1	5	5	3	0	0	18	1	8	21	13	17	7	28	21	1	0	2	0	0	1	2	0	1	0	0	1	1	5	10	3
428	30	93	36	34	0	0	26	1	3	1	3	1	22	1	2	0	0	0	0	5	5	2	0	0	20	1	13	18	14	22	16	29	18	0	0	2	0	0	1	4	0	1	0	1	0	1	5	10	3
430	30	93	44	30	0	0	18	1	6	1	4	1	28	1	3	0	1	0	1	6	5	3	0	0	19	1	17	26	19	28	20	51	23	0	0	2	0	0	1	3	0	0	0	0	1	1	6	10	3
432	30	93	24	23	0	0	99	0		0		0	23	1	2	0	1	0	0	2	4	3	1	1	20	1	17	26	19	23	17	44	16	0	0	2	0	0	0	4	1	0	0	0	1	1	5	6	3
464	30	93	29	8	0	1	20	1	3	1	3	1	17	1	1	0	1	1	1	3	2	3	0	1	20	1	17	24	18	17	11	36	24	1	0	2	0	0	1	3	0	1	0	0	1	0	5	10	3
464	30	93	25	25	0	0	99	1	1	1	1	1	18	1	3	0	2	1	1	3	4	4	0	0	16	1	20	24	18	18	14	20	20	1	0	2	0	0	1	1	0	1	0	0	0	1	5	6	3
466	30	93	27	13	0	0	25	1	1	1	1	0	26	1	1	0	2	1	1	3	3	4	0	0	14	1	21	22	16	26	18	18	19	1	0	2	0	0	1	1	0	0	0	0	1	1	7	14	3
478	30	93	40	40	0	0	30	1	3	1	4	0	22	1	1	0	0	1	1	6	5	2	0	0	16	0	17	19	14	22	16	28	19	1	0	2	0	0	1	4	0	0	0	0	0	1	5	14	3
480	30	93	26	26	0	0	99	1	1	1	1	1	32	1	2	0	1	0	0	3	4	3	0	0	16	1	18	25	19	32	24	21	21	0	0	1	0	0	1	3	0	0	0	0	1	1	6	16	3
480	30	93	31	5	0	0	22	1	4	0		1	14	1	1	0	2	1	1	4	2	4	0	0	8	1	10	14	9	14	8	36	25	1	0	2	1	0	1	1	0	1	1	1	1	1	5	10	3
484	30	93	21	21	0	0	99	1	1	1	1	0	17	1	3	0	1	1	1	2	4	3	0	0	20	1	8	14	8	17	7	27	11	1	0	2	0	0	1	1	0	1	0	1	1	1	5	8	3
484	30	93	41	35	0	0	20	1	6	1	4	1	23	1	1	0	1	1	1	6	5	3	0	0	16	1	17	22	15	23	15	20	21	1	0	1	0	0	1	4	1	0	0	1	1	1	5	8	3
484	30	93	27	2	0	0	99	0		0		1	18	1	3	0	3	1	1	3	1	5	0	0	15	1	19	24	17	18	14	34	27	1	0	2	1	0	1	1	0	0	0	1	1	1	6	10	2
486	30	93	47	30	0	0	19	1	2	1	2	1	20	1	1	0	1	1	1	7	5	3	0	0	13	1	17	20	15	20	14	22	17	1	0	1	0	0	1	4	0	0	1	0	1	1	5	12	3
488	30	93	35	3	0	1	99	1	8	1	2	0	22	1	3	0	0	1	1	5	1	1	0	0	14	1	20	20	15	22	14	27	19	1	0	2	0	0	1	3	1	1	0	1	1	1	6	12	3
488	30	93	45	22	0	0	21	1	11	1	5	0	30	1	1	0	1	1	1	7	4	3	0	0	16	0	19	21	16	30	22	26	20	1	0	2	0	0	1	3	0	0	0	0	0	1	5	12	3
488	30	93	23	5	0	0	99	1	1	1	1	1	28	1	2	0	1	0	0	2	2	3	0	0	16	1	18	21	15	28	20	23	20	0	0	1	0	0	1	3	0	0	0	1	0	1	6	14	3
156	30	122	27	13	0	1	99	1	1	1	1	1	24	1	3	0	0	1	1	3	3	2	0	0	16	1	19	20	14	24	18	19	19	1	0	2	0	0	1	1	1	1	1	1	0	1	6	16	3
158	30	122	40	40	0	0	36	1	8	1	7	1	22	1	1	0	0	1	1	6	5	2	0	0	16	1	17	21	15	22	14	25	19	1	0	2	0	0	1	3	1	1	0	0	0	1	6	14	2
160	30	122	28	26	0	0	20	1	0	0		1	16	1	1	0	1	1	1	3	4	3	0	0	19	1	16	21	15	16	12	24	11	1	0	2	0	0	1	1	0	1	0	0	0	1	6	10	3
160	30	122	30	30	0	0	20	1	3	1	3	1	18	1	1	0	1	1	1	4	5	3	0	0	17	1	14	22	16	18	12	29	18	1	0	1	0	0	1	2	0	0	0	0	1	1	5	12	3
160	30	122	28	25	0	0	20	1	3	1	3	1	22	1	1	0	1	1	1	3	4	3	0	0	10	1	16	21	15	22	13	16	21	1	0	1	0	0	1	1	0	1	0	0	1	1	5	8	3
162	30	122	46	1	6	0	25	1	9	1	7	1	9	1	1	0	0	1	1	7	1	2	0	0	14	1	8	9	7	9	7	44	17	1	0	2	0	0	1	1	0	0	0	0	1	1	5	10	3
164	30	122	23	5	0	0	0	1	2	1	2	1	9	1	3	0	0	1	1	2	2	2	0	0	20	1	8	12	10	9	7	43	26	1	0	2	0	0	1	4	0	0	0	0	1	1	5	14	3
164	30	122	34	34	0	0	20	1	3	1	2	1	21	1	1	0	0	1	1	4	5	2	0	0	20	0	14	15	13	21	15	19	20	1	0	2	0	0	1	3	0	0	0	0	0	1	5	12	3
164	30	122	49	30	0	0	22	1	7	1	3	1	17	1	2	0	1	1	1	7	5	3	0	1	20	0	12	18	10	17	7	37	20	1	0	2	0	0	1	4	0	0	0	0	0	1	5	10	3
166	30	122	32	32	0	0	0	1	4	1	4	1	9	1	2	0	0	0	0	4	5	1	0	0	20	0	14	12	10	9	7	31	26	0	0	2	0	0	1	1	0	0	0	0	0	1	5	6	3
168	30	122	38	10	0	0	32	1	5	1	4	0	16	1	1	0	0	2	1	5	3	1	0	0	14	1	10	17	11	16	7	48	15	1	1	2	1	1	1	4	0	1	1	0	1	1	7	8	3
168	30	122	49	5	0	0	19	1	11	1	9	1	13	1	2	0	0	1	1	7	2	2	0	0	20	0	8	15	10	13	7	53	20	1	0	2	0	0	1	4	0	0	0	0	0	1	6	10	3
168	30	122	44	39	0	1	22	1	4	1	3	1	17	1	1	0	1	1	1	6	5	3	1	1	20	1	8	21	13	17	7	58	23	1	0	2	0	0	1	4	0	1	0	1	0	1	6	12	3
170	30	122	23	5	6	0	20	1	1	0		1	17	1	1	0	2	1	1	2	2	4	0	0	20	1	20	21	13	17	7	16	23	1	0	2	0	0	1	1	0	0	0	1	1	1	5	12	3
172	30	122	32	6	0	0	20	1	4	1	3	1	13	1	2	0	0	1	1	4	2	2	0	1	17	1	8	15	10	13	7	38	20	1	0	2	0	0	1	4	1	1	1	1	1	1	5	10	3
172	30	122	27	8	9	0	20	1	4	1	4	1	10	1	1	0	0	1	1	3	2	2	0	0	10	0	11	12	10	10	7	18	20	1	0	2	0	0	1	2	0	0	0	0	0	1	5	8	3
172	30	122	20	20	0	0	0	1	1	0		0	21	1	3	0	1	1	1	2	4	3	0	0	20	1	8	21	13	21	11	28	15	1	0	2	0	0	1	4	0	0	0	0	1	1	5	10	3
174	30	122	47	20	0	0	17	1	3	1	2	1	18	1	1	0	0	1	1	7	4	1	0	1	17	1	14	21	14	18	12	21	20	1	0	2	0	0	1	2	1	0	1	0	1	1	5	14	3
176	30	122	30	20	0	0	15	1	4	1	4	1	24	1	1	0	0	1	1	4	4	2	0	1	19	1	16	25	17	24	15	33	16	1	0	1	0	0	1	4	0	0	1	1	1	1	6	8	3
176	30	122	38	16	0	0	19	1	8	1	7	1	21	1	1	0	0	1	1	5	3	2	0	0	16	1	16	21	15	21	15	42	18	1	0	1	0	0	1	4	1	0	0	0	1	0	5	11	1
176	30	122	31	12	0	0	18	1	5	1	5	0	19	1	1	0	1	1	1	4	3	3	0	0	11	1	14	17	12	19	14	37	21	1	0	1	0	0	1	1	0	0	0	0	1	0	6	8	3
178	30	122	32	2	0	0	25	1	6	1	6	0	17	1	1	0	0	1	1	4	1	2	0	0	20	1	11	18	10	17	7	46	23	1	0	1	0	0	1	4	0	0	0	1	0	1	5	4	3
180	30	122	49	40	0	0	16	1	10	1	4	1	20	1	1	0	0	1	1	7	5	1	0	0	20	1	16	19	14	20	14	33	19	1	0	2	0	0	1	4	0	0	1	1	1	0	5	8	3
180	30	122	41	3		0	35	1	5	1	5	1	22	1	1	0	1	1	1	6	1	3	0	1	10	1	18	21	15	22	16	16	24	1	0	2	0	0	1	1	0	1	0	0	1	0	5	12	3
180	30	122	20	20	0	0	19	1	1	1	1	0	19	1	1	0	1	0	1	2	4	3	0	0	12	0	16	21	14	19	13	16	21	0	0	2	1	0	1	1	0	0	0	0	0	1	5	8	3
182	30	122	40	2		0	18	1	1	1	6	1	23	1	1	0	0	1	1	6	1	2	0	1	20	1	12	23	16	23	17	51	18	1	0	2	0	0	1	4	0	0	1	0	1	0	7	12	3
184	30	122	34	28	0	0	28	1	3	1	1	1	21	1	1	0	1	1	1	4	4	3	1	1	15	1	16	22	16	21	15	35	18	1	0	2	0	0	1	2	1	0	0	0	1	1	7	12	3
184	30	122	34	16	0	0	15	1	4	1	1	1	21	1	1	0	0	1	1	4	3	1	0	0	10	1	17	20	14	21	15	21	19	1	0	1	0	0	1	4	0	0	1	1	1	1	6	16	3
184	30	122	34	20	0	0	22	1	3	1	3	1	20	1	1	0	0	1	1	4	4	1	0	0	19	1	10	20	15	20	14	24	19	1	0	2	0	0	1	2	0	1	0	0	1	1	5	12	3
186	30	122	49	3	0	0	37	1	4	1	4	0	28	1	3	0	2	1	1	7	1	4	0	0	16	1	19	24	18	28	20	25	19	1	0	2	0	0	1	4	0	1	0	1	0	1	5	16	3
188	30	122	43	15	0	0	27	1	7	1	4	1	19	1	2	0	0	0	0	6	3	2	0	1	17	1	18	18	14	19	13	25	19	0	0	2	0	0	0	4	1	1	0	1	1	1	7	14	3
188	30	122	32	2	0	0	18	1	5	1	5	1	18	1	3	0	0	1	1	4	1	2	0	0	16	0	18	18	14	18	14	25	19	1	0	2	0	0	1	4	0	0	0	0	0	1	7	12	3
188	30	122	49	48	0	0	15	1	5	0		1	25	1	2	0	2	0	0	7	5	4	1	1	19	1	17	22	16	25	17	33	19	0	0	1	0	0	1	2	0	0	0	0	1	1	8	10	3
190	30	122	31	6	0	1	29	1	1	1	5	1	21	1	1	0	3	1	1	4	2	5	0	0	14	0	26	31	23	21	14	17	22	1	0	1	0	0	1	1	0	0	0	0	0	1	5	16	3
192	30	122	39	20	0	0	22	1	3	1	3	1	28	1	1	0	0	1	1	5	4	1	0	0	12	1	19	23	17	28	20	17	19	1	0	2	0	0	1	1	0	1	0	0	0	1	7	16	2
268	30	133	38	10	0	0	21	1	4	1	4	0	20	1	2	0	0	0	0	5	3	1	0	0	16	1	19	22	16	20	14	25	19	0	0	2	0	0	1	3	0	1	0	0	1	1	5	16	3
268	30	133	45	30	0	1	22	1	7	1	2	1	20	1	2	0	0	0	0	7	5	2	0	1	18	0	17	19	14	20	14	30	18	0	0	2	0	0	1	4	0	0	0	0	0	1	7	14	3
268	30	133	36	2	0	0	22	1	4	0		0	17	1	1	0	0	1	1	5	1	2	1	1	20	1	8	12	7	17	7	30	14	1	0	2	0	0	1	4	0	1	0	0	0	1	5	10	3
270	30	133	21	8	0	0	20	1	1	1	1	1	9	1	1	0	1	1	1	2	2	3	0	1	20	1	17	12	10	9	7	31	14	1	0	2	0	0	1	3	1	0	1	1	1	1	5	10	3
272	30	133	46	20	0	0	18	1	3	0		0	9	1	2	0	0	0	0	7	4	1	0	0	20	1	11	15	10	9	7	29	14	0	0	1	0	0	1	1	0	1	0	0	0	1	5	8	3
272	30	133	24	5	0	0	0	1	2	1	2	0	21	1	3	0	1	1	1	2	2	3	0	0	20	1	11	21	13	21	11	47	17	1	0	2	0	0	1	4	0	0	0	1	1	1	6	10	3
272	30	133	21	21	0	0	20	1	1	0		1	17	1	1	0	0	1	1	2	4	2	0	0	4	1	17	18	10	17	7	24	26	1	0	2	0	0	1	1	0	0	0	1	0	1	5	12	3
274	30	133	29	29	0	0	0	1	4	0		1	13	1	3	0	1	1	1	3	4	3	0	1	20	0	14	15	10	13	7	50	14	1	0	2	0	0	1	4	0	0	0	0	0	1	5	16	3
276	30	133	25	22	0	0	22	1	2	1	2	1	17	1	2	0	0	1	1	3	4	2	0	1	13	1	8	16	10	17	7	34	14	1	0	2	0	0	1	4	0	1	1	1	1	1	5	6	3
276	30	133	23	5	0	0	23	1	1	0		1	17	1	1	0	1	1	1	2	2	3	0	0	5	1	12	16	8	17	7	23	14	1	0	2	0	0	1	1	0	0	1	1	1	1	5	10	3
276	30	133	27	5	0	0	22	1	2	1	1	0	13	1	2	0	1	1	1	3	2	3	0	0	20	0	11	15	10	13	7	22	20	1	0	2	0	0	1	4	0	0	0	0	0	1	5	10	3
278	30	133	25	5	0	0	22	1	2	0		1	21	1	1	0	1	1	1	3	2	3	0	0	5	1	14	19	11	21	11	19	26	1	0	2	0	0	1	1	0	1	0	0	1	1	5	14	3
280	30	133	35	35	0	0	18	1	3	0		1	17	1	1	0	1	1	1	5	5	3	0	0	6	0	11	19	11	17	7	21	26	1	0	1	0	0	1	1	0	0	0	0	0	1	5	10	2
280	30	133	34	30	0	0	30	1	1	1	2	1	17	1	1	0	0	1	1	4	5	2	1	1	18	1	11	18	10	17	7	56	17	1	0	2	2	0	1	4	0	1	0	0	0	1	5	14	3
280	30	133	42	42	0	0	33	1	6	1	6	1	22	1	1	0	1	1	1	6	5	3	0	0	8	1	19	21	16	22	14	20	19	1	0	2	0	0	1	1	0	1	1	0	1	1	7	16	3
282	30	133	46	20	0	0	43	1	5	1	3	0	17	1	1	0	0	1	1	7	4	1	0	1	20	0	8	17	10	17	7	40	17	1	0	2	0	0	1	4	0	0	0	0	0	1	5	12	3
284	30	133	30	30	0	0	20	1	3	1	3	1	28	1	1	0	2	1	1	4	5	4	0	0	14	0	17	25	18	28	20	26	17	1	0	2	0	0	1	2	0	0	0	0	0	1	5	12	3
284	30	133	39	39	0	0	22	1	3	1	2	1	23	1	1	0	0	1	1	5	5	2	0	0	15	1	12	21	14	23	15	22	22	1	0	1	0	0	1	4	0	0	0	0	1	1	5	9	3
284	30	133	26	1	6	0	99	0		0		1	26	1	3	0	3	1	1	3	1	5	0	0	16	1	30	34	26	26	18	18	22	1	0	2	0	0	1	3	0	0	1	1	1	0	5	16	2
286	30	133	29	9	0	0	24	1	4	1	2	1	19	1	1	0	1	1	1	3	2	3	1	1	17	1	18	19	14	19	15	32	18	1	0	2	0	0	1	4	0	1	1	0	0	1	6	14	3
288	30	133	29	29	0	0	99	1	4	1	5	1	20	1	3	0	0	1	1	3	4	2	0	0	16	1	19	22	16	20	14	25	17	1	0	2	0	0	1	3	0	0	0	0	1	1	5	12	3
288	30	133	23	23	0	0	18	0		1	3	1	19	1	1	0	1	1	1	2	4	3	0	0	11	1	17	22	16	19	13	16	18	1	0	2	0	0	1	2	0	1	1	0	0	1	5	12	3
288	30	133	41	30	0	0	23	1	6	1	4	1	22	1	1	0	0	1	1	6	5	2	0	1	13	1	15	22	16	22	16	24	19	1	0	2	0	0	1	3	0	0	0	1	0	1	8	8	3
290	30	133	33	33	0	1	99	1	4	1	3	1	24	1	3	0	1	1	1	4	5	3	0	0	16	1	20	25	19	24	16	22	19	1	0	2	0	0	1	3	0	0	1	0	0	1	5	10	3
292	30	133	34	2		0	25	1	5	1	1	1	16	1	2	0	0	1	1	4	1	1	0	1	19	1	14	18	14	16	13	26	13	1	0	2	0	0	1	4	0	1	0	0	1	0	6	10	3
292	30	133	32	32	0	0	25	1	2	1	2	1	13	1	2	0	0	1	1	4	5	1	1	1	4	1	11	12	10	13	7	50	17	1	0	2	0	0	1	4	0	1	0	1	1	1	5	8	3
292	30	133	18	18	0	0	99	0		0		1	17	1	3	0	1		1	1	3	3	0	0	11	0	17	21	16	17	11	17	23						1	1	0	0	0	0	0	1	5	8	3
294	30	133	32	25	0	0	18	1	4	1	3	1	21	1	1	0	1	1	1	4	4	3	0	0	15	0	16	21	15	21	13	16	21	1	0	2	0	0	1	4	0	0	0	0	0	0	5	6	3
296	30	133	26	24	0	0	20	1	3	0		1	13	1	1	0	1	1	1	3	4	3	0	0	13	0	11	12	7	13	7	22	23	1	0	2	0	0	1	4	0	0	0	0	0	1	5	14	3
296	30	133	36	3	0	0	18	1	7	0		1	17	1	1	0	0	1	1	5	1	2	0	0	17	1	11	20	12	17	7	25	17	1	0	1	0	0	1	3	0	0	0	1	1	1	5	11	3
296	30	133	40	40	0	0	22	1	5	1	4	1	17	1	1	0	1	1	1	6	5	3	0	0	17	1	16	19	14	17	12	25	22	1	0	2	0	0	1	2	0	1	0	0	1	1	5	14	3
298	30	133	35	32	0	0	20	1	5	1	5	1	24	1	1	0	0	1	1	5	5	1	0	0	10	1	17	22	17	24	16	25	22	1	0	2	0	0	1	1	0	1	0	0	1	0	5	8	3
300	30	133	49	49	0	0	28	1	2	1	5	1	26	1	2	0	0	0	0	7	5	1	0	0	14	1	21	22	17	26	18	20	22	0	0	2	0	0	1	3	0	0	1	0	1	1	8	14	3
300	30	133	24	24	0	0	21	1	1	1	1	1	30	1	3	0	1	1	1	2	4	3	0	0	17	1	19	22	16	30	22	28	19	1	0	2	0	0	1	3	0	0	0	1	1	1	5	16	3
300	30	133	28	25	0	0	99	1	1	1	1	0	24	1	3	0	2	1	1	3	4	4	0	0	10	1	19	23	17	24	18	17	17	1	0	2	0	0	1	1	0	1	0	0	1	1	5	6	3
302	30	133	40	40	0	0	20	1	8	1	8	1	18	1	1	0	0	1	1	6	5	1	1	1	8	1	18	19	15	18	14	27	17	1	0	1	0	0	1	4	1	0	0	0	0	1	5	14	3
304	30	133	46	18	0	0	20	1	8	1	6	1	22	1	3	0	2	1	1	7	3	4	0	0	16	0	19	22	17	22	14	22	20	1	0	2	0	0	1	4	0	0	0	0	0	1	6	16	3
304	30	133	25	25	0	0	23	1	1	1	1	1	28	1	1	0	1	1	1	3	4	3	0	1	16	1	20	21	16	28	22	16	21	1	0	2	0	0	1	3	0	1	0	1	1	1	5	10	3
306	30	133	37	13	0	1	30	1	2	1	2	1	28	1	3	0	1	1	1	5	3	3	0	0	17	1	21	25	19	28	20	22	21	1	0	2	0	0	1	3	0	0	0	1	1	1	7	16	3
308	30	133	49	9	0	0	25	1	9	1	5	1	20	1	1	0	0	1	1	7	2	1	1	1	17	1	16	24	18	20	14	27	19	1	0	2	0	1	1	4	0	1	0	1	1	1	6	14	2
308	30	133	18	18	0	0	99	0		0		0	9	1	3	0	2	1	1	1	3	4	0	0	20	1	17	12	7	9	7	27	11	1	0	2	0	0	1	4	0	1	1	1	1	1	5	10	3
308	30	133	34	34	0	0	22	1	3	1	3	1	19	1	1	0	2	1	1	4	5	4	0	0	10	1	19	27	20	19	15	16	21	1	0	2	0	0	1	1	1	0	0	1	0	1	5	9	3
310	30	133	39	39	0	0	14	1	4	1	1	0	19	1	2	0	0	1	1	5	5	1	0	0	19	0	17	20	15	19	14	28	18	1	0	2	0	0	1	3	0	0	0	0	0	1	5	0	3
312	30	133	30	25	0	0	17	1	6	1	6	0	26	1	3	0	0	1	1	4	4	2	1	1	17	1	19	24	17	26	18	25	21	1	0	2	0	0	1	3	1	0	1	0	1	1	5	16	3
490	30	133	18	1	0	0	99	0		0		0	9	1	3	0	2	1	1	1	1	4	0	0	10	0	8	12	10	9	7	28	11	1	0	1	0	0	1	1	0	0	0	0	0	1	5	14	3
492	30	133	35	20	0	0	20	1	6	1	6	0	24	1	1	0	1	1	1	5	4	3	0	1	8	1	20	22	16	24	16	17	20	1	0	1	0	0	1	3	0	0	0	0	1	1	5	14	3
492	30	133	38	8	0	1	24	1	5	1	5	1	20	1	1	0	3	1	1	5	2	5	0	0	16	1	23	26	20	20	14	18	19	1	0	2	0	0	1	3	0	0	1	1	1	1	7	16	3
492	30	133	28	9	0	0	99	1	5	1	4	0	26	1	3	0	0	1	1	3	2	2	0	0	16	1	20	22	16	26	18	24	20	1	0	2	0	0	1	3	0	1	1	0	1	1	6	13	3
494	30	133	23	15	0	1	99	0		1	1	1	34	1	2	0	1		1	2	3	3	0	0	16	1	20	24	18	34	26	22	24						1	4	0	0	1	0	1	1	5	16	3
496	30	133	23	5	0	0	99	1	2	1	2	0	30	1	3	0	0	1	1	2	2	2	0	0	16	1	19	22	16	30	22	25	18	1	0	2	0	0	1	4	0	1	1	1	1	1	5	14	3
496	30	133	27	10	0	0	99	1	4	1	5	0	24	1	3	0	1	1	1	3	3	3	1	1	16	1	17	22	17	24	16	25	19	1	0	2	0	0	1	4	0	1	0	0	1	1	6	16	3
496	30	133	45	45	0	0	20	1	6	1	4	1	17	1	1	0	0	1	1	7	5	1	0	0	17	0	15	19	14	17	13	23	16	1	0	1	0	0	1	1	0	0	0	0	0	1	5	8	3
498	30	133	49	49	0	0	18	1	8	1	2	0	22	1	2	0	0	0	0	7	5	1	0	1	10	1	15	21	16	22	16	21	18	0	0	2	0	0	0	2	1	0	0	0	0	1	7	10	2
500	30	133	28	2		0	19	1	3	1	3	1	21	1	1	0	0	1	1	3	1	2	0	0	12	1	18	20	15	21	17	18	17	1	0	2	0	0	1	1	0	1	1	1	0	1	6	12	3
500	30	133	21	21	0	0	99	1	2	1	2	0	18	1	3	0	0	1	1	2	4	2	0	0	17	1	8	9	7	18	14	19	18	1	0	1	0	0	1	2	0	1	1	1	0	1	5	10	3
500	30	133	27	2		0	25	0		0		1	28	1	1	0	1	1	1	3	1	3	0	0	12	1	18	24	18	28	20	16	21	1	0	2	0	0	1	1	0	1	1	1	0	1	5	6	3
502	30	133	21	2	0	0	99	1	1	0		1	17	1	3	0	0	1	1	2	1	2	0	0	11	1	11	15	7	17	7	22	29	1	0	1	0	0	1	3	1	0	0	0	1	1	5	8	3
504	30	133	36	4	0	0	25	1	3	1	4	1	10	1	2	0	0	1	1	5	1	1	0	1	12	1	8	10	7	10	7	33	17	1	0	2	1	0	1	3	0	0	0	0	1	1	5	10	3
504	30	133	18	18	0	0	99	0		0		0	25	1	3	0	2	1	1	1	3	4	1	1	6	1	8	27	19	25	15	19	18	1	0	2	0	0	1	1	0	0	1	0	0	1	5	10	3
900	30	133	26	19	0	0	24	1	1	1	1	0	24	1	2	0	1	1	1	3	3	3	0	0	17	1	20	23	17	24	16	19	20	1	0	2	0	0	1	3	0	0	0	1	0	1	5	16	3
432	30	142	27	27	0	0	25	1	2	1	2	0	17	1	1	0	1	1	1	3	4	3	0	0	17	1	9	15	7	17	7	36	11	1	0	2	0	0	1	4	0	1	1	1	1	0	5	8	3
432	30	142	45	10	0	0	20	1	4	1	4	1	18	1	2	0	0	1	1	7	3	2	0	0	10	1	8	13	11	18	11	39	11	1	0	1	0	0	1	1	0	0	1	0	1	1	5	10	3
434	30	142	19	18	0	0	99	0		0		1	25	1	2	0	2		1	1	3	4	0	0	10	0	11	24	16	25	15	16	32						1	3	0	0	0	0	0	1	5	10	2
436	30	142	38	38	0	0	19	1	7	1	6	1	18	1	1	0	1	1	1	5	5	3	0	0	17	1	19	23	16	18	14	35	18	1	0	1	0	0	1	4	0	0	0	1	1	1	5	8	3
436	30	142	35	13	0	0	99	1	5	1	5	1	17	1	3	0	0	1	1	5	3	1	0	0	8	1	16	19	11	17	7	20	20	1	0	2	0	0	1	3	1	1	0	0	0	1	5	12	3
436	30	142	19	19	0	0	99	1	1	1	1	0	23	1	3	0	2	1	1	1	3	4	0	0	19	1	16	26	19	23	15	28	19	1	0	1	0	0	1	4	1	0	0	1	1	1	5	4	3
438	30	142	19	19	0	0	99	0		0		0	23	1	3	0	1	0	1	1	3	3	0	0	20	1	14	21	15	23	15	35	12	0	0	1	0	0	1	4	0	0	1	1	1	1	5	6	3
440	30	142	38	38	0	0	18	1	6	1	6	0	16	1	1	0	0	1	1	5	5	1	0	0	20	1	15	18	14	16	13	23	16	1	0	1	0	0	1	4	0	0	0	0	1	0	5	6	3
440	30	142	49	49	0	0	17	1	6	1	2	1	19	1	1	0	1	1	1	7	5	3	0	1	16	1	16	21	14	19	13	23	14	1	0	2	0	0	1	4	0	1	0	0	0	1	5	12	2
440	30	142	42	35	0	0	25	1	4	1	3	1	23	1	1	0	1	1	1	6	5	3	0	0	17	0	15	25	18	23	15	27	24	1	0	2	0	0	1	3	0	0	0	0	0	1	5	12	2
442	30	142	25	5	0	0	25	1	2	1	2	0	17	1	1	0	1	1	1	3	2	3	0	0	17	1	17	20	16	17	13	27	19	1	0	1	0	0	1	1	0	1	0	0	0	0	5	6	3
444	30	142	40	30	0	0	30	1	8	1	5	1	17	1	1	0	0	1	1	6	5	1	0	0	19	1	18	25	18	17	13	17	23	1	0	1	0	0	1	3	0	1	0	1	1	1	5	10	3
444	30	142	45	7	0	0	16	1	4	1	4	1	17	1	1	0	1	1	1	7	2	3	0	0	20	1	8	21	13	17	7	22	20	1	0	2	2	0	1	4	1	0	1	1	1	1	5	12	3
444	30	142	39	39	0	0	31	1	1	0		1	17	1	2	0	0	1	1	5	5	2	0	0	4	0	8	18	10	17	7	25	14	1	0	2	0	0	1	4	0	0	0	0	0	1	5	8	3
446	30	142	35	10	0	0	28	1	3	0		1	17	1	1	0	1	1	1	5	3	3	0	1	14	1	8	15	7	17	7	55	11	1	0	2	0	0	1	4	0	1	0	0	1	1	5	10	1
448	30	142	46	36	0	0	18	1	7	0		1	21	1	1	0	0	0	1	7	5	2	0	0	16	1	9	22	16	21	15	32	15	0	0	2	0	0	1	4	0	1	0	0	1	1	8	10	1
448	30	142	35	35	0	0	99	1	3	1	3	1	26	1	3	0	1	1	1	5	5	3	0	0	16	1	19	22	16	26	18	20	19	1	0	2	0	0	1	4	0	0	0	1	1	1	6	14	3
448	30	142	35	1	5	0	28	1	1	1	4	0	30	1	1	0	1	1	1	5	1	3	0	0	8	1	16	26	18	30	21	16	25	1	0	1	0	0	1	1	0	1	0	0	1	1	5	12	3
450	30	142	46	46	0	0	25	1	7	1	4	0	26	1	1	0	3	1	1	7	5	5	0	0	16	1	20	23	17	26	18	26	18	1	0	1	0	0	1	3	1	0	0	1	0	1	6	14	3
452	30	142	40	20	0	0	99	1	10	1	13	1	20	1	2	0	0	0	0	6	4	1	0	1	16	1	16	19	15	20	14	23	21	0	0	2	0	0	1	3	0	0	0	0	1	1	5	14	3
452	30	142	40	40	0	0	99	1	3	1	3	1	20	1	2	0	2	0	0	6	5	4	0	0	16	1	16	20	15	20	14	21	17	0	0	2	0	0	1	4	0	0	1	0	1	1	5	14	3
452	30	142	48	32	0	0	99	1	11	1	11	0	24	1	2	0	0	1	1	7	5	1	0	0	16	1	18	22	16	24	16	20	19	1	0	1	0	0	1	3	0	0	0	0	1	1	7	12	3
454	30	142	32	32	0	1	99	1	4	1	2	1	22	1	3	0	1	0	1	4	5	3	0	0	16	1	17	21	15	22	14	26	18	0	0	2	0	0	1	4	1	1	1	1	1	1	5	12	3
456	30	142	32	32	0	0	99	1	3	1	2	0	28	1	3	0	1	1	1	4	5	3	0	0	16	1	20	24	18	28	20	35	19	1	0	2	0	0	1	3	1	1	1	1	1	1	5	12	3
456	30	142	35	20	0	1	99	1	4	1	3	1	26	1	3	0	0	1	1	5	4	1	0	0	16	1	19	24	18	26	18	24	18	1	0	2	0	0	1	3	1	0	0	0	0	1	6	14	3
456	30	142	38	10	0	0	25	1	5	1	5	1	21	1	1	0	0	1	1	5	3	2	0	0	14	1	15	18	13	21	13	41	19	1	0	1	0	0	1	4	0	0	0	1	0	0	6	8	2
458	30	142	43	13	0	1	99	1	6	1	4	1	24	1	2	0	0	0	0	6	3	2	0	1	17	1	17	22	16	24	18	26	19	0	0	2	0	1	1	4	0	0	1	1	0	1	6	14	3
460	30	142	45	20	0	0	25	1	6	0		0	9	1	1	0	1	1	1	7	4	3	0	0	20	1	8	9	7	9	7	41	14	1	0	2	0	0	1	4	0	0	0	1	1	1	6	6	3
460	30	142	20	20	0	0	99	0		0		0	13	1	3	0	1	1	1	2	4	3	1	1	20	1	14	15	10	13	7	57	11	1	0	1	0	0	1	1	0	0	1	1	1	1	5	12	3
460	30	142	30	2	0	0	29	1	1	0		1	17	1	1	0	3	1	1	4	1	5	0	0	18	1	26	33	25	17	11	26	17	1	0	2	0	0	1	1	0	1	0	1	0	1	5	11	3
96	30	170	19	1	0	0	19	1	1	1	1	0	17	1	1	0	1	1	1	1	1	3	0	0	20	1	17	15	7	17	7	35	14	1	0	2	0	0	1	4	0	0	1	1	1	1	5	8	3
122	30	170	40	20	0	0	99	1	10	1	5	0	9	1	1	0	0	1	1	6	4	1	1	1	20	1	8	9	7	9	7	43	11	1	0	2	0	0	1	4	0	0	1	0	0	1	5	12	3
236	30	170	33	33	0	1	99	0		0		1	24	1	2	0	0		1	4	5	2	0	0	16	0	18	20	15	24	16	20	18						1	4	0	0	0	0	0	1	5	11	3
238	30	170	38	30	0	0	99	1	6	1	6	1	20	1	3	0	0	1	1	5	5	2	0	0	16	1	18	20	15	20	14	25	20	1	0	1	0	0	1	3	0	0	0	1	0	1	6	16	3
240	30	170	25	3	0	0	99	1	2	1	3	1	26	1	3	0	2	1	1	3	1	4	0	0	16	1	22	23	17	26	18	22	18	1	0	1	0	0	1	3	0	0	0	1	1	1	5	14	3
240	30	170	29	27	0	0	23	1	2	1	2	1	28	1	3	0	2	1	1	3	4	4	0	0	16	1	20	25	19	28	20	25	20	1	0	1	0	0	1	3	0	1	1	1	1	1	5	14	3
240	30	170	38	2	0	0	27	1	3	1	1	1	28	1	1	0	3	1	1	5	1	5	0	0	17	1	19	24	18	28	20	45	21	1	0	1	0	0	1	1	0	0	1	1	1	1	5	16	2
242	30	170	33	1	1	0	30	1	1	1	1	1	34	1	1	0	3	1	1	4	1	5	0	0	14	0	22	26	20	34	26	21	22	1	0	1	0	0	1	3	0	0	0	0	0	1	5	13	2
244	30	170	36	4	4	0	17	1	2	1	6	1	26	1	1	0	1	1	1	5	1	3	0	0	16	1	21	24	18	26	18	21	21	1	0	2	0	0	1	3	0	0	1	0	1	1	6	14	3
244	30	170	45	17	0	0	20	1	4	1	4	1	10	1	2	0	0	0	0	7	3	1	0	0	12	0	12	18	13	10	8	28	25	0	0	2	1	0	0	4	0	0	0	0	0	0	5	10	3
244	30	170	25	15	0	0	99	0		0		1	28	1	3	0	2		1	3	3	4	0	0	7	1	21	25	19	28	20	18	22						1	1	0	1	0	0	1	1	5	9	3
246	30	170	28	20	0	1	27	0		1	2	1	28	1	1	0	3	1	1	3	4	5	0	0	14	1	27	28	21	28	20	25	22	1	0	1	0	0	1	2	0	0	0	1	1	1	6	16	3
248	30	170	27	2	0	0	19	1	2	1	2	0	30	1	3	0	1	1	1	3	1	3	0	0	17	1	20	24	18	30	22	31	18	1	0	2	0	0	1	4	0	0	1	1	1	1	5	14	3
248	30	170	40	7	0	0	25	1	4	1	4	0	36	0	1	0	2	1	1	6	2	4	1	1	16	0	20	22	16	36	28	22	19	1	0	1	0	0	1	3	0	0	0	0	0	1	7	16	3
248	30	170	49	25	0	0	19	1	3	1	2	1	22	1	2	0	0	1	1	7	4	2	0	0	20	1	18	21	15	22	14	28	20	1	0	2	0	0	1	4	0	1	0	0	1	1	7	13	3
250	30	170	30	12	0	0	20	1	3	1	3	1	19	1	1	0	0	1	1	4	3	2	0	0	10	1	17	20	15	19	13	16	21	1	0	2	0	0	1	1	0	1	0	0	1	1	5	10	3
252	30	170	47	32	0	0	25	1	1	0		0	13	1	1	0	0	2	1	7	5	2	0	0	20	1	14	13	11	13	10	34	15	1	1	2	0	0	1	4	0	1	0	1	0	0	8	10	3
252	30	170	27	27	0	0	99	1	1	1	1	1	21	1	3	0	1	1	1	3	4	3	0	0	17	1	17	19	14	21	15	38	19	1	0	2	0	0	1	4	0	1	1	0	1	1	7	14	3
252	30	170	38	12	0	0	99	1	6	1	6	1	20	1	3	0	0	1	1	5	3	2	1	1	16	1	16	19	15	20	14	27	16	1	0	2	0	0	1	4	0	1	1	1	1	1	7	16	3
254	30	170	36	9	0	0	19	1	5	1	5	0	16	1	1	0	0	0	1	5	2	2	0	0	20	1	11	15	10	16	12	19	19	0	0	1	0	0	1	3	0	1	0	1	0	1	5	8	3
256	30	170	26	24	0	0	18	1	2	1	2	1	21	1	1	0	1	1	1	3	4	3	1	1	14	1	16	25	18	21	15	27	16	1	0	1	0	0	1	3	0	1	0	0	1	0	5	12	3
256	30	170	22	2		0	20	1	2	1	2	0	21	1	1	0	1	1	1	2	1	3	1	1	19	1	17	21	15	21	15	24	16	1	0	1	0	0	1	4	0	1	0	1	0	1	6	6	3
256	30	170	30	3	0	0	99	1	1	1	1	1	28	1	2	0	2	1	1	4	1	4	0	0	16	1	20	22	16	28	20	23	21	1	0	1	0	0	1	3	0	1	1	1	1	1	6	14	3
258	30	170	28	23	0	0	99	1	1	1	1	1	19	1	2	0	1	3	1	3	4	3	0	1	19	1	17	19	15	19	15	37	21	1	2	2	2	1	1	4	0	0	0	1	1	1	6	5	3
260	30	170	27	26	0	0	20	1	2	1	2	1	17	1	3	0	1	1	1	3	4	3	1	1	18	1	11	17	13	17	11	50	17	1	0	2	0	0	1	4	1	1	0	1	1	1	6	12	3
260	30	170	36	17	0	0	24	1	2	1	2	1	32	1	2	0	1	0	0	5	3	3	0	0	16	0	21	24	18	32	24	27	20	0	0	2	0	0	1	3	0	0	0	0	0	1	5	16	3
260	30	170	29	15	0	0	99	1	3	1	3	0	19	1	3	0	0	0	1	3	3	2	1	1	17	1	18	24	17	19	15	26	22	0	0	2	0	0	1	2	1	0	0	0	1	1	5	2	3
262	30	170	32	11	6	0	21	1	3	1	3	1	17	1	1	0	1	1	1	4	3	3	0	0	20	1	11	18	10	17	7	45	15	1	0	2	0	0	1	4	0	0	0	0	1	1	5	4	3
264	30	170	32	32	0	0	19	1	3	1	2	1	18	1	2	0	1	0	0	4	5	3	0	0	18	1	16	20	14	18	12	37	19	0	0	2	0	0	1	4	0	1	0	1	0	1	5	6	3
264	30	170	19	3	0	0	0	1	1	0		0	29	1	3	0	1	1	1	1	1	3	1	1	20	1	21	23	18	29	19	27	20	1	0	2	0	0	1	4	0	0	1	1	1	1	5	14	3
264	30	170	18	1	0	0	0	0		0		0	33	1	3	0	2	1	1	1	1	4	0	0	6	1	17	24	19	33	23	18	23	1	0	1	0	0	1	1	0	0	0	0	1	1	5	8	3
266	30	170	19	6	6	0	18	0		0		0	17	1	1	0	1	1	1	1	2	3	0	0	14	1	14	15	10	17	7	17	17	1	0	1	0	0	1	4	0	0	0	1	0	1	5	6	3
192	30	176	26	26	0	0	0	1	2	1	1	0	26	1	3	0	2	1	1	3	4	4	0	0	17	1	20	30	22	26	16	45	20	1	0	2	1	0	1	3	0	1	0	1	1	1	5	12	3
192	30	176	22	4	0	0	20	1	2	0		1	21	1	1	0	1	1	1	2	1	3	0	0	20	1	11	21	13	21	11	45	26	1	0	2	0	0	1	4	0	0	0	0	1	1	5	12	3
194	30	176	42	11	6	0	24	1	2	1	2	1	29	1	1	0	0	1	1	6	3	2	0	0	20	1	11	21	13	29	19	40	29	1	0	1	0	0	1	4	0	1	0	0	1	1	6	14	3
196	30	176	35	7	0	0	25	1	4	1	3	1	19	1	1	0	1	1	1	5	2	3	0	0	8	1	17	20	14	19	13	18	20	1	0	1	0	0	1	1	0	1	0	0	0	1	5	6	3
196	30	176	43	10	0	0	20	1	3	1	2	0	17	1	2	0	0	1	1	6	3	1	0	1	20	1	11	15	10	17	11	40	23	1	0	2	0	0	1	4	0	1	0	0	1	1	5	10	3
196	30	176	27	5	0	0	24	0		0		1	24	1	1	0	3	1	1	3	2	5	0	0	12	1	20	26	18	24	14	22	23	1	0	2	0	0	1	1	0	1	0	1	0	1	5	12	3
198	30	176	48	20	0	0	25	1	1	1	1	1	17	1	2	0	0	1	1	7	4	1	0	1	20	0	14	15	10	17	7	49	17	1	0	2	1	0	1	4	0	0	0	0	0	1	6	8	3
200	30	176	49	25	0	0	25	1	4	1	4	1	17	1	2	0	0	1	1	7	4	2	0	0	20	1	14	21	16	17	15	57	29	1	0	2	0	0	1	4	0	1	0	1	1	1	5	12	3
200	30	176	22	22	0	0	0	0		0		1	17	1	3	0	2	1	1	2	4	4	0	0	17	1	11	18	10	17	7	37	29	1	0	2	0	0	1	2	1	1	0	0	1	1	5	14	3
200	30	176	28	1	0	0	25	1	2	1	1	0	26	1	1	0	0	1	1	3	1	2	0	0	10	1	17	25	18	26	18	19	21	1	0	2	0	0	1	3	0	0	0	1	1	1	5	6	3
202	30	176	29	10	0	1	99	1	2	1	2	1	30	1	3	0	1	1	1	3	3	3	0	0	10	1	19	25	19	30	22	17	20	1	0	1	0	0	1	3	0	0	0	0	1	1	5	14	3
204	30	176	22	1	0	0	21	0		0		0	17	1	1	0	1	3	1	2	1	3	1	1	17	1	11	18	10	17	7	50	23	2	0	2	0	0	1	4	0	1	0	0	1	1	5	10	3
204	30	176	19	10	0	0	99	0		0		0	30	1	3	0	2	1	1	1	3	4	0	0	16	1	21	25	19	30	22	18	20	1	0	1	0	1	1	4	1	0	0	1	1	1	5	14	3
204	30	176	47	1	0	0	23	1	5	0		1	9	1	1	0	1		1	7	1	3	0	0	7	0	8	15	10	9	7	22	17		1	2	0	0	1	2	0	0	0	0	0	1	5	10	3
206	30	176	42	22	0	0	28	1	8	1	7	1	17	1	1	0	1	1	1	6	4	3	0	0	14	1	16	24	17	17	13	36	18	1	0	2	0	0	1	3	0	0	0	0	1	1	6	8	3
208	30	176	29	26	0	0	99	1	2	1	2	1	20	1	3	0	1	2	1	3	4	3	0	0	16	1	18	20	15	20	14	22	19	1	1	1	0	0	1	3	1	0	0	0	1	1	6	14	3
208	30	176	28	1	6	0	21	1	2	0		1	9	1	1	0	0	1	1	3	1	2	0	0	7	1	11	9	7	9	7	25	14	1	0	1	0	0	1	3	0	0	1	0	0	1	5	12	3
208	30	176	29	27	0	0	19	1	3	1	2	0	32	1	1	0	1	1	1	3	4	3	0	1	8	1	18	23	17	32	24	16	18	1	0	2	0	0	1	1	0	0	0	0	1	0	5	8	3
210	30	176	35	22	0	0	20	1	3	1	3	1	19	1	1	0	1	1	1	5	4	3	0	0	8	1	16	18	14	19	13	16	18	1	0	2	2	0	1	1	0	0	0	0	1	1	6	10	3
212	30	176	26	22	0	0	99	1	4	1	4	0	17	1	3	0	0	0	1	3	4	2	0	0	19	1	14	22	16	17	13	31	19	0	0	2	0	0	1	4	0	1	1	1	0	1	5	8	3
212	30	176	33	29	0	0	26	1	3	1	3	1	20	1	2	0	1	0	0	4	4	3	0	0	19	1	16	21	16	20	14	31	20	0	0	2	0	0	0	1	1	0	0	0	1	0	6	0	3
212	30	176	32	29	0	0	99	0		0		1	24	1	2	0	1	1	1	4	4	3	0	0	17	1	19	25	19	24	17	32	23	1	0	2	0	0	1	1	0	1	0	1	1	1	6	10	3
214	30	176	23	4		0	20	1	1	1	1	0	28	1	1	0	1	1	1	2	1	3	0	0	17	1	16	24	19	28	20	31	18	1	0	2	0	0	1	3	0	0	0	1	1	0	5	8	3
216	30	176	38	1	0	0	99	1	7	1	7	1	26	1	3	0	0	1	1	5	1	2	0	0	16	1	19	22	16	26	18	25	18	1	0	2	0	0	1	3	0	0	0	0	1	1	6	14	3
216	30	176	47	41	0	0	19	1	1	1	1	0	28	1	1	0	0	1	1	7	5	1	0	1	20	1	19	24	17	28	20	36	21	1	0	1	0	0	1	3	0	1	0	0	0	1	7	10	3
216	30	176	24	24	0	0	99	1	1	1	1	0	22	1	3	0	1	1	1	2	4	3	0	0	10	1	13	23	16	22	14	16	18	1	0	1	0	0	1	1	0	0	0	0	1	1	5	6	3
218	30	176	35	10	0	1	99	1	8	1	7	1	18	1	3	0	0	1	1	5	3	2	0	0	16	1	16	20	15	18	14	21	20	1	0	2	0	0	1	3	0	0	0	0	1	1	8	14	3
220	30	176	43	10	0	0	30	1	3	1	3	1	19	1	1	0	0	1	1	6	3	1	0	1	11	1	15	19	15	19	15	31	16	1	0	1	0	0	1	4	0	1	1	1	1	0	8	10	3
220	30	176	35	29	0	0	99	1	6	1	6	1	22	1	3	0	0	1	1	5	4	2	0	1	19	1	17	25	19	22	16	19	21	1	0	2	0	0	1	4	0	0	0	0	1	1	5	6	3
220	30	176	28	5	0	0	23	1	2	1	3	1	33	1	1	0	3	1	1	3	2	5	0	0	6	1	23	28	21	33	25	18	21	1	0	1	0	0	1	1	0	0	0	0	1	1	5	10	3
222	30	176	22	22	0	0	99	1	1	1	1	1	15	1	3	0	2	1	1	2	4	4	0	0	10	1	14	15	11	15	11	22	15	1	0	1	0	0	1	3	0	0	0	0	1	1	5	10	3
224	30	176	46	10	0	0	18	1	3	0		1	23	1	1	0	0	1	1	7	3	1	0	0	17	1	18	21	15	23	17	21	19	1	0	2	0	0	1	1	0	0	0	0	1	0	6	8	3
224	30	176	48	31	0	0	24	1	9	1	1	1	16	1	2	0	0	2	1	7	5	2	0	0	17	1	17	18	12	16	12	16	21	1	1	2	2	1	1	4	0	1	1	1	1	1	9	8	3
224	30	176	25	10	0	0	20	1	2	1	3	1	22	1	3	0	1	1	1	3	3	3	1	1	17	1	16	21	15	22	14	29	15	1	0	2	0	1	1	4	0	0	0	1	1	1	6	14	3
226	30	176	29	1	4	0	24	1	2	1	1	0	32	1	1	0	2	1	1	3	1	4	0	0	16	1	20	23	17	32	24	22	19	1	0	2	0	0	1	1	0	0	1	1	0	1	5	16	3
228	30	176	32	8	0	1	19	1	3	1	5	1	26	1	1	0	0	1	1	4	2	2	0	0	20	1	16	22	16	26	18	25	19	1	0	2	0	0	1	4	0	0	0	0	1	1	5	14	3
228	30	176	29	10	0	0	18	1	4	1	6	1	26	1	2	0	1	1	1	3	3	3	1	1	13	1	19	23	17	26	18	19	18	1	0	2	0	0	1	4	0	1	1	1	1	1	6	16	3
228	30	176	38	5	0	1	29	1	1	1	1	1	22	1	2	0	1	0	0	5	2	3	0	0	17	0	18	20	14	22	14	26	20	0	0	1	0	0	1	1	0	0	0	0	0	1	5	16	3
230	30	176	40	22	0	0	99	1	4	1	4	1	17	1	3	0	1	1	1	6	4	3	0	0	18	1	13	21	13	17	7	31	14	1	0	2	0	0	1	3	0	0	0	1	0	1	5	8	3
232	30	176	20	4	0	0	0	0		0		0	26	1	3	0	0	1	1	2	1	2	0	0	14	1	18	23	17	26	18	20	17	1	0	1	0	1	1	3	0	0	0	0	1	1	5	12	3
232	30	176	44	7	0	0	20	1	2	0		0	9	1	1	0	0	1	1	6	2	1	0	0	20	0	8	9	7	9	7	25	16	1	0	2	0	0	1	3	0	0	0	0	0	0	5	10	1
232	30	176	25	4	0	0	99	1	3	1	4	1	14	1	3	0	2	1	1	3	1	4	1	1	20	1	8	15	10	14	8	41	26	1	0	2	0	0	1	2	0	1	0	0	1	1	5	8	3
234	30	176	31	1	0	0	26	1	2	0		0	32	1	1	0	1	1	1	4	1	3	0	0	16	1	19	26	19	32	23	46	15	1	0	2	0	0	1	3	0	0	1	0	0	1	7	10	3
236	30	176	46	20	0	0	25	1	2	1	3	1	13	1	2	0	1	1	1	7	4	3	0	1	13	1	17	15	7	13	7	43	17	1	0	1	0	0	1	3	0	1	0	0	1	1	6	14	3
236	30	176	26	26	0	0	99	1	2	0		1	23	1	2	0	2	1	1	3	4	4	0	0	19	1	18	27	21	23	17	20	19	1	0	2	0	0	1	3	0	0	0	0	1	1	5	12	3
504	30	176	45	25	0	0	28	1	6	1	9	0	22	1	1	0	0	1	1	7	4	1	0	0	16	1	17	22	17	22	16	21	19	1	0	1	0	0	1	3	0	0	0	1	1	1	5	16	2
506	30	176	40	35	0	0	20	1	4	1	4	1	25	1	2	0	1	1	1	6	5	3	0	0	16	1	15	27	19	25	15	22	14	1	0	2	0	0	1	1	0	1	0	1	1	1	5	12	2
508	30	176	43	8	0	0	28	1	2	1	2	1	13	1	1	0	0	1	1	6	2	2	0	0	8	1	9	11	7	13	7	21	11	1	0	2	0	0	1	1	0	0	1	0	1	1	6	12	3
508	30	176	22	22	0	0	99	1	1	1	1	0	17	1	3	0	2	1	1	2	4	4	0	0	7	1	9	15	7	17	7	19	14	1	0	1	0	0	1	1	0	1	0	0	0	1	5	10	3
508	30	176	29	2	0	0	23	1	2	1	2	0	16	1	1	0	2	1	1	3	1	4	0	0	17	1	12	14	7	16	7	42	14	1	0	2	0	0	1	4	1	0	0	1	1	1	5	8	3
510	30	176	39	39	0	0	25	1	5	1	5	1	17	1	2	0	1	2	1	5	5	3	0	1	20	1	8	18	10	17	7	28	23	1	1	2	0	0	1	2	0	0	1	0	1	1	5	2	1
512	30	176	32	20	0	0	21	1	2	1	4	1	18	1	1	0	1	1	1	4	4	3	0	0	17	1	15	20	15	18	14	19	19	1	0	2	0	0	1	4	0	1	0	1	0	1	5	7	3
512	30	176	40	25	0	0	17	1	6	1	1	1	20	1	1	0	0	1	1	6	4	2	0	0	20	1	14	22	17	20	14	21	17	1	0	1	0	0	1	4	1	1	0	1	1	0	6	10	3
320	41	14	34	2		0	24	1	4	1	4	1	17	1	1	0	2	1	1	4	1	4	0	0	12	0	14	20	15	17	13	21	20	1	0	2	0	0	1	1	0	0	0	0	0	1	5	8	3
324	41	14	24	17	0	0	99	1	2	1	2	1	18	1	3	0	0	1	1	2	3	2	0	0	12	1	15	14	11	18	14	21	22	1	0	2	0	0	1	1	0	1	0	1	0	1	5	4	3
324	41	14	24	12	0	0	20	1	2	1	2	1	19	1	1	0	1	1	1	2	3	3	0	0	16	1	9	21	13	19	11	45	20	1	0	2	0	0	1	3	0	0	0	0	1	0	5	8	3
324	41	14	28	1	0	0	19	1	3	1	3	1	20	1	1	0	0	1	1	3	1	1	0	0	16	1	8	18	10	20	10	34	15	1	0	2	0	0	1	2	1	1	1	1	1	1	5	14	3
328	41	14	27	5	0	0	18	1	3	1	3	1	18	1	1	0	0	1	1	3	2	1	0	0	8	1	15	22	17	18	15	18	29	1	0	1	0	0	1	1	0	0	0	0	1	1	5	8	3
328	41	14	34	10	0	0	18	1	6	1	7	1	18	1	1	0	1	1	1	4	3	3	0	0	16	1	17	18	12	18	10	20	32	1	0	1	0	0	1	3	0	0	0	0	1	1	6	10	3
328	41	14	29	1	9	0	18	1	5	1	5	0	21	1	1	0	1	1	1	3	1	3	0	1	20	1	8	18	10	21	11	26	19	1	0	2	0	0	1	3	0	0	1	1	1	0	7	16	3
328	41	14	25	15	0	0	18	1	3	1	3	0	26	1	1	0	1	1	1	3	3	3	0	0	12	1	22	23	15	26	16	16	30	1	0	2	0	0	1	4	0	0	0	0	1	1	5	10	3
328	41	14	40	8	0	0	20	1	15	1	4	0	12	1	1	0	0	1	1	6	2	1	0	0	16	1	16	13	9	12	7	30	32	1	0	2	0	0	1	1	0	0	0	0	1	1	9	9	3
332	41	14	28	7	0	0	23	1	3	1	3	0	21	1	1	0	1	1	1	3	2	3	0	0	17	1	12	18	13	21	11	19	19	1	0	1	0	0	1	4	0	1	1	1	1	1	6	10	3
332	41	14	25	1	1	0	99	1	1	1	1	0	30	1	3	0	0	1	1	3	1	2	0	0	16	1	21	24	16	30	20	24	26	1	0	2	0	0	1	3	0	0	0	0	1	1	5	14	3
332	41	14	25	6	0	0	99	1	1	1	1	0	18	1	3	0	1	1	1	3	2	3	0	0	9	0	17	17	11	18	10	21	30	1	0	1	0	0	1	1	0	0	0	0	0	1	5	11	3
336	41	14	38	1	2	0	18	1	6	1	6	1	21	1	1	0	0	1	1	5	1	2	0	0	20	1	11	16	11	21	11	31	19	1	0	1	0	0	1	4	0	1	0	1	1	1	6	3	3
336	41	14	31	8	0	0	25	1	4	1	4	1	17	1	1	0	1	1	1	4	2	3	0	0	13	1	19	16	10	17	11	18	32	1	0	1	0	0	1	1	0	0	0	0	1	1	5	1	3
336	41	14	40	1	0	0	25	1	6	1	3	0	15	1	1	0	0	1	1	6	1	1	0	0	16	1	14	15	9	15	7	22	30	1	0	2	0	0	1	3	0	1	0	0	1	1	5	10	3
344	41	14	28	7	0	0	20	1	3	1	3	1	17	1	1	0	1	1	1	3	2	3	0	0	14	1	13	15	7	17	7	25	18	1	0	2	1	0	1	4	0	0	1	0	0	0	8	16	1
348	41	14	27	2	0	0	24	0		1	2	1	15	1	1	0	0	1	1	3	1	1	0	0	16	1	10	18	12	15	7	31	30	1	0	2	0	0	1	3	0	1	1	0	1	1	6	10	3
348	41	14	34	8	0	0	17	1	1	1	1	0	17	1	1	0	0	1	1	4	2	1	0	0	20	0	8	15	7	17	7	45	18	1	0	1	0	0	1	4	0	0	0	0	0	1	5	16	1
348	41	14	31	4	0	0	29	1	2	1	2	1	18	1	1	0	1	1	1	4	1	3	0	0	16	1	16	19	13	18	13	17	30	1	0	2	0	0	1	3	0	0	1	0	0	1	6	10	3
352	41	14	27	3	0	0	20	1	3	1	3	1	21	1	3	0	1	1	1	3	1	3	0	0	8	1	11	15	10	21	15	21	26	1	0	2	0	0	1	4	0	1	1	1	1	0	5	10	3
352	41	14	35	15	0	0	25	1	5	1	5	1	13	1	1	0	1	1	1	5	3	3	0	0	15	1	15	16	8	13	7	21	17	1	0	1	0	0	1	4	0	1	1	1	1	0	6	12	1
352	41	14	26	3	0	0	99	1	2	1	2	0	12	1	3	0	0	1	1	3	1	2	0	0	16	1	12	11	7	12	7	37	30	1	0	2	0	0	1	3	1	1	1	0	1	1	8	10	3
352	41	14	37	15	0	0	19	1	5	1	5	0	26	1	1	0	1	1	1	5	3	3	0	1	12	1	23	26	19	26	20	24	32	1	0	2	0	0	1	3	0	0	0	0	1	1	5	10	3
352	41	14	47	20	0	0	22	1	5	1	5	0	17	1	1	0	1	1	1	7	4	3	0	0	20	0	18	12	10	17	7	31	21	1	0	2	0	0	1	4	0	0	0	0	0	1	7	16	1
356	41	14	34	3	0	0	18	1	5	1	5	1	19	1	1	0	0	1	1	4	1	1	0	0	16	0	19	22	16	19	11	35	30	1	0	1	0	0	1	1	0	0	0	0	0	1	7	10	3
356	41	14	45	40	0	0	20	1	2	1	4	1	25	1	2	0	0	0	0	7	5	2	0	0	17	1	21	22	17	25	18	21	32	0	0	1	0	0	1	4	0	0	0	0	1	1	6	8	2
356	41	14	26	11	0	0	15	1	3	1	4	0	17	1	1	0	0	1	1	3	3	2	0	0	17	1	8	15	7	17	7	22	14	1	0	1	0	0	1	4	1	1	1	1	1	1	6	12	3
360	41	14	28	28	0	0	27	1	1	1	2	0	17	1	1	0	3	1	1	3	4	5	0	0	8	1	16	17	13	17	11	24	32	1	0	2	1	0	1	1	0	0	1	0	1	1	6	6	3
364	41	14	31	7	0	0	20	1	4	1	4	1	24	1	1	0	0	1	1	4	2	2	0	1	14	1	21	20	15	24	18	20	27	1	0	1	0	0	1	4	0	0	0	0	1	1	6	9	3
368	41	14	35	2	0	0	20	1	4	1	4	1	17	1	1	0	0	1	1	5	1	1	1	1	17	1	8	12	7	17	7	36	17	1	0	1	0	0	1	3	0	0	0	1	0	1	7	5	3
368	41	14	23	2	0	0	19	1	2	1	2	0	17	1	1	0	1	1	1	2	1	3	0	0	19	1	12	19	14	17	7	16	18	1	0	1	0	0	1	4	0	1	1	1	1	1	8	11	3
368	41	14	18	18	0	0	99	0		0		0	21	1	3	0	1	1	1	1	3	3	0	0	12	1	15	21	15	21	13	32	30	1	0	1	0	0	1	3	0	0	0	1	1	1	6	10	3
368	41	14	38	2	0	0	22	1	3	1	3	1	22	1	1	0	0	1	1	5	1	1	1	1	12	1	20	19	14	22	18	21	29	1	0	2	0	0	1	4	1	0	0	0	1	1	5	12	3
368	41	14	45	4	0	0	18	1	3	1	2	0	17	1	1	0	0	1	1	7	1	1	0	0	17	1	12	12	7	17	7	16	14	1	0	1	0	0	1	4	0	0	1	0	1	1	10	10	1
372	41	14	32	10	0	0	20	1	5	1	5	0	15	1	1	0	0	1	1	4	3	1	0	0	16	0	17	15	9	15	7	24	30	1	0	1	0	0	1	3	0	0	0	0	0	1	10	10	3
372	41	14	28	25	0	0	99	1	2	1	2	1	12	1	3	0	0	1	1	3	4	1	1	1	10	1	22	18	16	12	10	18	29	1	0	2	0	0	1	4	0	0	1	0	0	1	7	14	3
372	41	14	18	6	5	0	99	0		0		0	30	1	3	0	1	1	1	1	2	3	0	0	13	1	23	31	23	30	20	36	18	1	0	1	0	0	1	4	0	0	1	1	1	1	5	12	1
376	41	14	46	20	0	0	99	1	6	1	6	1	15	1	3	0	0	1	1	7	4	1	0	0	16	1	18	15	9	15	7	36	32	1	0	2	0	0	1	3	0	0	0	1	1	1	9	10	3
376	41	14	19	7	0	0	99	1	1	1	1	1	21	1	3	0	0	2	1	1	2	1	0	0	10	0	23	22	16	21	15	16	32	1	1	1	0	0	1	1	0	0	0	0	0	1	5	14	3
376	41	14	32	2	0	0	22	1	2	1	2	1	21	1	1	0	1	1	1	4	1	3	0	0	19	0	17	21	13	21	11	26	17	1	0	2	0	0	1	4	0	0	0	0	0	1	6	16	3
376	41	14	18	2	0	0	99	1	1	1	1	0	18	1	3	0	1	1	1	1	1	3	0	0	16	1	16	19	13	18	10	31	32	1	0	1	0	1	1	3	1	1	1	1	1	1	5	10	3
376	41	14	31	2	0	0	20	1	3	1	3	1	19	1	1	0	1	1	1	4	1	3	1	1	15	1	19	24	17	19	12	19	27	1	0	2	0	0	1	3	0	0	0	0	1	1	5	14	3
380	41	14	46	12	0	0	26	1	6	1	4	0	17	1	1	0	0	1	1	7	3	1	0	0	17	1	11	21	13	17	7	19	26	1	0	2	0	0	1	4	0	0	1	0	1	1	5	8	3
380	41	14	32	5	0	0	26	1	3	1	3	1	18	1	1	0	1	1	1	4	2	3	1	1	16	1	16	19	13	18	10	26	30	1	0	2	0	0	1	1	0	0	1	0	1	1	5	10	2
380	41	14	22	1	0	0	99	1	1	1	1	1	26	1	3	0	0	1	1	2	1	1	1	1	13	1	18	22	16	26	19	27	27	1	0	2	0	0	1	4	0	1	1	0	1	1	5	14	3
384	41	14	37	1	6	0	18	1	6	1	6	0	17	1	1	0	0	1	1	5	1	1	0	0	19	0	14	12	7	17	7	29	19	1	0	1	0	0	1	4	0	0	0	0	0	1	6	10	1
384	41	14	20	20	0	0	99	1	1	1	1	0	17	1	3	0	1	1	1	2	4	3	0	0	16	1	14	15	9	17	7	36	26	1	0	1	0	1	1	4	0	1	0	0	1	1	5	10	3
384	41	14	43	15	0	0	32	1	4	1	4	0	28	1	1	0	0	1	1	6	3	2	0	0	10	1	16	26	19	28	19	26	20	1	0	2	0	0	1	3	0	1	0	1	1	1	5	13	3
384	41	14	33	12	0	0	21	1	4	1	4	0	17	1	1	0	0	1	1	4	3	1	0	0	20	1	8	15	7	17	7	37	26	1	0	1	0	0	1	4	0	0	1	1	1	1	6	10	1
384	41	14	49	2	0	0	20	1	6	1	6	1	18	1	1	0	1	1	1	7	1	3	0	1	10	1	14	17	11	18	10	27	32	1	0	2	0	0	1	1	1	0	1	0	1	1	9	10	1
388	41	14	26	1	0	0	99	1	1	1	3	0	37	0	3	0	2	2	1	3	1	4	0	0	16	1	21	27	22	37	27	21	27	1	1	2	0	0	1	1	0	0	0	0	1	1	5	10	1
388	41	14	30	16	0	0	17	1	5	1	10	0	17	1	1	0	0	1	1	4	3	1	0	1	17	1	10	14	8	17	7	36	18	1	0	1	0	0	1	3	0	1	0	0	0	1	7	8	1
388	41	14	33	20	0	0	99	1	4	1	4	0	21	1	3	0	1	1	1	4	4	3	1	1	16	1	14	17	11	21	13	43	22	1	0	2	2	1	1	1	0	0	1	1	1	1	7	10	3
392	41	14	24	1	0	0	99	0		0		0	41	0	3	0	3		1	2	1	5	0	0	16	1	27	24	19	41	31	25	32						1	3	0	0	0	0	1	1	5	8	1
392	41	14	26	1	3	0	20	1	2	1	2	0	18	1	1	0	0	1	1	3	1	1	0	0	14	1	11	18	10	18	8	30	17	1	0	2	0	0	1	2	0	0	0	1	1	0	7	14	3
392	41	14	28	1	0	0	99	1	2	1	2	0	18	1	3	0	0	1	1	3	1	1	0	0	16	0	12	19	13	18	10	26	27	1	0	2	0	0	1	3	0	0	0	0	0	1	6	10	3
392	41	14	28	3	0	0	99	1	5	1	4	0	26	1	3	0	0	1	1	3	1	1	1	1	16	1	17	24	16	26	20	31	27	1	0	2	0	0	1	3	0	1	0	1	1	1	5	14	3
392	41	14	20	7	0	0	19	1	1	1	1	1	21	1	1	0	1	1	1	2	2	3	0	0	13	1	12	21	13	21	11	19	17	1	0	2	0	0	1	3	0	0	0	0	1	0	6	10	3
396	41	14	23	3	0	0	99	1	1	1	1	0	15	1	3	0	1	1	1	2	1	3	0	1	10	1	12	19	13	15	7	28	28	1	0	2	0	0	1	3	0	1	1	0	1	1	6	8	3
396	41	14	25	22	0	0	19	1	3	1	2	1	17	1	1	0	1	1	1	3	4	3	0	1	20	1	11	15	7	17	7	49	19	1	0	2	0	0	1	4	1	0	0	1	1	0	7	16	3
396	41	14	30	3	0	0	99	1	4	1	5	0	15	1	2	0	1	1	1	4	1	3	0	0	20	1	13	16	10	15	7	38	32	1	0	2	2	0	1	4	0	0	1	1	1	1	5	10	3
400	41	14	42	20	0	0	15	1	7	1	4	0	17	1	1	0	0	1	1	6	4	1	0	1	15	1	8	15	7	17	7	16	17	1	0	1	0	0	1	4	0	0	1	1	0	0	7	10	1
400	41	14	37	15	0	0	20	1	7	1	7	1	15	1	1	0	0	1	1	5	3	1	1	1	16	1	12	17	11	15	7	38	28	1	0	2	0	0	1	4	1	1	1	0	1	1	7	10	3
400	41	14	45	30	0	0	18	1	10	1	9	1	28	1	1	0	0	1	1	7	5	2	0	0	17	0	21	28	21	28	19	26	32	1	0	1	0	0	1	4	0	0	0	0	0	1	7	10	3
400	41	14	46	20	0	0	14	1	8	1	5	0	17	1	1	0	0	1	1	7	4	1	0	0	17	1	11	12	7	17	7	37	17	1	0	1	0	0	1	4	1	0	1	1	1	0	8	14	3
404	41	14	32	15	0	0	99	1	7	1	7	0	15	1	3	0	0	1	1	4	3	1	0	1	16	1	12	13	9	15	10	25	30	1	0	2	0	0	1	3	0	0	1	0	1	1	6	8	3
404	41	14	22	1	0	0	99	1	2	0		1	26	1	3	0	0	1	1	2	1	2	0	0	4	1	22	22	14	26	17	18	26	1	0	1	1	0	1	1	0	1	1	1	1	1	5	12	3
408	41	14	49	15	0	0	22	1	8	1	10	1	15	1	1	0	0	1	1	7	3	2	1	1	16	1	16	19	13	15	7	41	32	1	0	2	0	0	1	3	1	1	1	0	1	1	9	10	3
408	41	14	36	13	0	0	19	1	5	1	5	1	28	1	1	0	0	1	1	5	3	2	0	0	11	1	21	25	18	28	19	22	26	1	0	1	0	0	1	4	0	0	0	1	1	1	5	8	3
420	41	14	25	2	0	0	99	1	2	1	2	1	22	1	3	0	0	2	1	3	1	1	0	1	16	1	21	17	13	22	16	41	30	2	0	2	0	0	1	3	1	1	1	1	1	1	7	8	3
420	41	14	48	17	0	0	15	1	9	1	4	1	17	1	1	0	1	1	1	7	3	3	0	0	17	1	11	15	10	17	7	32	16	1	0	2	0	0	1	4	1	1	1	1	1	1	7	10	3
424	41	14	25	1	2	0	21	1	3	1	3	1	17	1	1	0	0	1	1	3	1	1	0	0	13	1	15	18	10	17	7	18	17	1	0	1	0	0	1	3	0	0	0	0	1	1	6	8	3
424	41	14	30	20	0	0	23	1	1	1	1	0	18	1	2	0	1	1	1	4	4	3	0	0	13	1	14	14	8	18	10	25	30	1	0	2	0	0	1	1	0	1	0	0	1	1	6	10	3
424	41	14	30	15	0	0	15	1	2	1	4	1	24	1	1	0	1	1	1	4	3	3	0	0	14	1	21	23	18	24	18	19	27	1	0	2	0	0	1	3	0	1	0	1	1	1	5	14	3
424	41	14	32	6	0	0	31	1	3	1	3	1	18	1	1	0	1	1	1	4	2	3	0	0	19	1	11	16	8	18	8	40	17	1	0	2	1	0	1	3	1	0	1	0	1	1	6	10	3
424	41	14	23	1	0	0	99	1	2	1	5	1	15	1	3	0	0	1	1	2	1	2	0	0	14	1	16	15	9	15	7	28	26	1	0	1	0	0	1	3	0	0	1	0	1	1	7	10	3
428	41	14	32	10	0	0	99	1	5	1	6	1	28	1	3	0	0	1	1	4	3	2	0	1	17	1	14	21	13	28	18	24	26	1	0	2	0	0	1	3	0	1	0	1	1	1	5	8	3
428	41	14	45	25	0	0	22	1	4	1	7	0	17	1	1	0	0	1	1	7	4	2	0	0	20	1	8	18	10	17	7	48	18	1	0	2	0	0	1	4	0	0	0	0	1	0	6	9	1
428	41	14	40	2	0	0	25	1	5	1	5	1	15	1	2	0	0	1	1	6	1	1	1	1	15	1	12	19	13	15	7	33	30	1	0	1	0	0	1	3	0	0	0	1	1	1	7	8	3
432	41	14	32	10	0	0	13	1	4	1	4	1	28	1	2	0	0	1	1	4	3	2	1	1	12	1	19	27	20	28	22	21	32	1	0	2	0	0	1	3	1	0	0	1	1	1	5	14	3
432	41	14	19	19	0	0	99	1	1	1	1	0	18	1	2	0	1	0	0	1	3	3	0	0	20	1	15	18	10	18	8	21	23	0	0	1	0	0	0	4	1	0	1	0	1	1	5	8	3
432	41	14	26	1	0	0	24	1	4	1	4	0	17	1	1	0	0	1	1	3	1	2	0	0	16	1	12	16	10	17	8	36	30	1	0	2	0	1	1	1	0	1	1	0	1	1	7	10	3
432	41	14	30	10	0	0	18	1	2	1	2	0	18	1	1	0	0	1	1	4	3	1	0	0	17	1	15	17	9	18	8	21	20	1	0	1	0	0	1	3	0	0	0	0	1	1	5	11	3
432	41	14	22	2	0	0	99	1	3	1	3	0	21	1	3	0	1	1	1	2	1	3	0	0	9	1	14	19	13	21	13	16	28	1	0	2	0	0	1	1	0	0	1	0	1	1	6	10	3
436	41	14	43	1	0	0	20	1	7	1	7	1	21	1	1	0	0	1	1	6	1	1	0	0	12	1	19	20	17	21	15	21	30	1	0	1	0	0	1	4	0	0	0	0	1	0	7	8	2
436	41	14	24	24	0	0	19	1	2	1	2	0	17	1	1	0	1	1	1	2	4	3	0	1	17	1	11	18	10	17	7	33	15	1	0	2	1	0	1	1	0	0	1	1	1	1	6	16	3
436	41	14	26	1	0	0	99	1	2	1	2	0	15	1	3	0	0	1	1	3	1	2	1	1	16	1	12	15	9	15	7	34	30	1	0	2	0	0	1	3	0	0	1	1	1	1	6	10	3
440	41	14	20	3	0	0	99	1	1	1	1	0	15	1	3	0	1	1	1	2	1	3	0	0	8	1	17	27	22	15	12	19	18	1	0	2	0	0	1	4	0	0	0	1	0	0	5	14	3
440	41	14	32	9	0	0	25	1	3	1	3	1	17	1	1	0	2	1	1	4	2	4	0	0	17	1	17	26	18	17	7	36	22	1	0	1	0	0	1	4	0	0	1	1	1	1	6	16	3
440	41	14	25	4	0	0	99	1	3	1	3	1	15	1	3	0	1	1	1	3	1	3	0	1	16	1	14	13	9	15	7	35	30	1	0	2	2	1	1	3	1	1	1	0	1	1	5	10	3
440	41	14	23	2	0	0	99	1	1	1	1	1	27	1	3	0	1	1	1	2	1	3	0	0	11	1	29	33	25	27	19	23	25	1	0	2	0	0	1	1	0	1	1	1	1	1	5	14	2
440	41	14	27	1	2	0	99	1	1	1	1	0	17	1	3	0	0	1	1	3	1	1	0	0	14	1	10	18	10	17	7	17	18	1	0	2	0	0	1	1	0	1	1	0	1	1	5	16	3
444	41	14	37	7	0	0	20	1	7	1	7	0	15	1	1	0	0	1	1	5	2	2	0	1	16	1	12	15	11	15	7	23	30	1	0	1	0	0	1	3	0	0	1	0	1	1	5	10	3
444	41	14	30	3	0	0	20	1	3	1	3	1	25	1	1	0	1	1	1	4	1	3	0	0	10	0	24	26	21	25	19	21	25	1	0	2	0	0	1	1	0	0	0	0	0	1	5	8	3
444	41	14	38	1	5	0	21	1	5	1	5	0	22	1	1	0	0	1	1	5	1	1	0	0	19	1	14	23	15	22	12	25	18	1	0	1	0	0	1	3	0	1	1	1	1	1	6	7	3
448	41	14	23	6	0	0	20	1	3	1	3	0	15	1	1	0	1		1	2	2	3	0	0	10	1	14	15	9	15	7	31	30						1	1	0	0	0	0	1	0	5	10	3
448	41	14	39	2	0	0	20	1	3	1	3	1	29	1	1	0	0	1	1	5	1	1	0	0	10	0	15	27	22	29	23	16	32	1	0	1	0	0	1	1	0	0	0	0	0	1	5	10	3
448	41	14	18	15	0	0	99	0		0		0	17	1	3	0	1	1	1	1	3	3	0	0	17	1	9	15	10	17	7	16	16	1	0	2	0	0	1	4	0	0	1	1	1	0	6	12	1
448	41	14	31	7	0	0	24	1	6	1	4	1	18	1	1	0	0	1	1	4	2	1	0	0	16	1	10	15	11	18	10	28	32	1	0	2	0	0	1	1	0	0	0	0	1	1	5	10	3
448	41	14	21	21	0	0	99	1	1	1	1	0	15	1	3	0	1	1	1	2	4	3	0	0	16	1	17	15	9	15	7	23	30	1	0	1	0	0	1	1	0	0	0	0	1	1	5	10	3
452	41	14	28	1	0	0	20	1	2	1	2	0	12	1	1	0	2	1	1	3	1	4	0	0	14	1	12	9	7	12	7	22	23	1	0	1	0	0	1	3	0	1	0	1	1	1	5	10	3
452	41	14	32	15	0	0	20	1	5	1	5	1	12	1	1	0	0	1	1	4	3	1	0	1	15	1	13	13	9	12	7	16	30	1	0	2	0	0	1	1	0	0	0	0	1	0	5	10	3
452	41	14	32	2	0	0	26	1	2	1	2	1	15	1	1	0	0	1	1	4	1	2	0	1	15	1	14	18	12	15	10	46	28	1	0	2	0	1	1	1	0	1	1	0	1	1	8	10	3
456	41	14	49	15	0	0	20	1	9	1	7	1	15	1	1	0	1	1	1	7	3	3	0	0	16	1	14	11	7	15	7	31	32	1	0	2	0	0	1	3	0	0	0	0	1	1	9	10	3
456	41	14	23	1	0	0	18	1	2	1	2	1	15	1	1	0	0	1	1	2	1	2	0	0	12	1	14	14	10	15	10	20	32	1	0	2	0	0	1	1	0	1	1	1	1	1	5	10	3
456	41	14	24	3	0	0	20	1	3	0		1	15	1	1	0	0	1	1	2	1	2	0	0	16	1	12	15	9	15	7	26	32	1	0	2	0	0	1	1	0	0	0	0	1	1	7	11	3
456	41	14	35	4	0	0	99	1	3	1	3	1	33	1	3	0	0	1	1	5	1	2	0	0	13	1	24	24	18	33	23	21	14	1	0	2	0	0	1	3	0	1	0	1	1	1	5	12	3
456	41	14	28	1	0	0	99	1	4	1	4	1	24	1	3	0	1	1	1	3	1	3	1	1	15	1	15	19	12	24	16	24	22	1	0	2	0	0	1	1	0	0	1	1	1	1	5	14	2
460	41	14	24	24	0	0	99	0		1	2	1	32	1	3	0	1	1	1	2	4	3	0	0	16	1	19	22	15	32	22	17	27	1	0	2	0	0	1	1	0	0	0	1	1	1	5	14	3
460	41	14	49	40	0	0	16	1	9	1	5	1	30	1	1	0	0	1	1	7	5	1	0	0	17	0	17	27	21	30	21	26	21	1	0	1	0	0	1	4	0	0	0	0	0	1	6	10	3
460	41	14	25	3	0	0	21	1	1	1	2	1	24	1	1	0	0	1	1	3	1	2	0	0	10	0	22	23	16	24	18	19	26	1	0	2	0	0	1	1	0	0	0	0	0	1	5	14	3
464	41	14	29	10	0	0	16	1	5	1	5	1	29	1	1	0	0	1	1	3	3	1	0	0	13	0	23	25	17	29	19	23	26	1	0	1	0	0	1	3	0	0	0	0	0	1	5	10	3
464	41	14	22	1	0	0	99	1	2	1	2	1	18	1	3	0	0	1	1	2	1	1	1	1	14	1	16	20	15	18	12	22	24	1	0	2	0	0	1	4	1	1	1	1	1	0	5	6	3
464	41	14	29	1	2	0	23	1	2	1	2	0	18	1	1	0	1	1	1	3	1	3	0	0	20	1	15	23	15	18	8	33	17	1	0	2	0	0	1	3	0	1	0	1	1	0	6	11	3
464	41	14	40	10	0	0	25	1	4	1	4	0	17	1	1	0	0	1	1	6	3	1	0	0	16	1	12	14	9	17	7	24	15	1	0	1	0	0	1	4	0	1	1	1	1	0	7	11	1
464	41	14	21	2	0	0	16	1	2	1	2	0	16	1	1	0	0	1	1	2	1	2	0	0	17	1	9	12	9	16	7	31	15	1	0	1	0	0	1	4	0	0	1	1	1	1	6	11	3
468	41	14	40	30	0	0	23	1	9	1	9	1	17	1	1	0	0	1	1	6	5	1	0	0	17	1	11	15	7	17	7	31	20	1	0	1	0	0	1	4	0	0	0	0	1	0	8	12	3
0	41	17	20	19	0	0	16	1	2	1	2	0	17	1	1	0	1	1	1	2	3	3	0	0	17	1	11	15	7	17	7	17	16	1	0	2	0	0	1	4	0	1	0	0	1	1	7	7	3
0	41	17	22	20	0	0	99	1	1	1	1	1	17	1	3	0	1	1	1	2	4	3	0	0	11	1	13	15	13	17	15	21	25	1	0	2	0	0	1	4	1	1	1	0	1	1	5	12	3
4	41	17	40	40	0	1	23	1	6	1	6	1	24	1	1	0	1	1	1	6	5	3	0	0	17	1	14	24	16	24	14	37	23	1	0	1	0	0	1	3	0	1	0	0	0	1	7	14	2
4	41	17	26	25	0	0	99	1	1	1	1	1	9	1	3	0	1		1	3	4	3	0	0	10	1	8	18	13	9	7	29	21						1	4	0	0	1	1	1	1	5	10	3
4	41	17	22	12	0	0	18	1	3	1	3	1	17	1	1	0	0	1	1	2	3	2	0	0	10	1	8	18	10	17	11	28	23	1	0	1	0	0	1	3	1	1	0	0	0	1	5	12	3
8	41	17	31	3	0	0	19	1	3	1	5	1	21	1	1	0	0	3	1	4	1	2	0	1	20	1	18	19	11	21	11	48	20	2	0	2	0	0	1	4	1	0	1	1	1	1	6	13	2
8	41	17	25	5	2	0	21	1	4	1	5	0	26	1	1	0	1	1	1	3	2	3	0	0	10	1	15	26	18	26	17	21	19	1	0	2	0	0	1	3	0	1	0	1	1	0	5	12	3
8	41	17	48	15	0	0	15	1	10	1	7	0	20	1	1	0	0	1	1	7	3	1	1	1	17	1	15	18	13	20	12	38	20	1	0	2	0	0	1	4	0	0	1	0	0	0	8	6	3
8	41	17	22	22	0	0	16	1	1	1	1	0	23	1	1	0	1	1	1	2	4	3	0	0	8	1	15	23	17	23	15	20	23	1	0	2	0	0	1	1	0	1	0	1	0	0	5	8	3
8	41	17	32	32	0	0	29	1	3	1	3	1	13	1	1	0	0	1	1	4	5	1	1	1	17	1	14	16	10	13	7	45	19	1	0	2	0	0	1	4	0	0	1	0	1	1	5	10	3
12	41	17	24	24	0	0	99	1	2	1	2	0	19	1	3	0	1	1	1	2	4	3	0	0	7	1	9	20	12	19	11	16	17	1	0	2	0	0	1	1	1	0	0	0	1	0	5	14	3
12	41	17	22	8	0	0	18	1	1	0		0	23	1	3	0	1	1	1	2	2	3	1	1	15	1	17	26	18	23	14	33	8	1	0	2	0	0	1	4	1	1	1	1	1	1	5	12	3
12	41	17	22	20	0	0	99	1	2	1	2	0	23	1	3	0	1	2	1	2	4	3	0	0	14	1	13	17	12	23	14	18	18	2	0	2	0	0	1	3	0	0	0	0	1	0	5	14	3
16	41	17	32	15	0	0	99	1	6	1	6	1	17	1	3	0	0	1	1	4	3	2	0	0	16	1	9	19	11	17	7	49	21	1	0	1	0	0	1	3	0	0	0	1	0	1	5	10	3
16	41	17	22	1	3	0	18	1	2	1	2	0	20	1	3	0	1	2	1	2	1	3	1	1	8	1	10	25	18	20	12	35	20	1	1	2	1	0	1	1	0	1	1	1	1	1	5	10	2
16	41	17	28	7	0	0	15	1	3	0		0	17	1	3	0	0	2	1	3	2	1	0	1	20	1	8	17	13	17	11	48	13	2	0	2	2	0	1	1	0	1	1	0	1	0	7	10	3
16	41	17	41	2	0	0	16	1	3	1	3	0	15	1	1	0	0	1	1	6	1	1	0	0	18	1	8	21	13	15	9	34	23	1	0	2	0	1	1	4	0	0	0	0	1	1	5	14	3
16	41	17	26	5	0	0	24	1	2	1	2	1	21	1	1	0	1	1	1	3	2	3	0	0	8	1	8	18	10	21	11	26	11	1	0	2	0	0	1	3	0	0	0	0	1	1	5	12	3
20	41	17	33	10	0	0	19	1	5	1	5	0	13	1	1	0	0	1	1	4	3	1	0	0	10	0	17	12	7	13	7	31	26	1	0	1	0	0	1	1	0	0	0	0	0	1	5	10	3
20	41	17	40	40	0	1	22	1	2	1	2	0	17	1	2	0	1	0	0	6	5	3	0	1	12	1	8	18	10	17	7	35	14	0	0	1	0	0	1	4	0	0	0	0	1	1	5	11	2
20	41	17	18	10	0	0	99	0		0		0	26	1	3	0	1	1	1	1	3	3	1	1	14	1	11	12	10	26	17	30	17	1	0	2	0	0	1	4	1	1	1	1	1	1	7	13	3
24	41	17	40	26	0	0	19	1	5	1	5	1	19	1	1	0	1	1	1	6	4	3	1	1	12	1	14	21	15	19	13	33	15	1	0	1	0	0	1	3	0	0	0	0	1	1	5	10	3
24	41	17	37	3	0	0	17	1	2	1	8	1	25	1	1	0	1	1	1	5	1	3	0	0	14	1	11	18	10	25	15	29	28	1	0	2	0	1	1	3	0	0	1	1	1	1	6	12	3
24	41	17	27	27	0	0	99	1	3	1	4	1	13	1	3	0	1	2	1	3	4	3	0	1	4	1	8	15	7	13	7	16	8	2	0	2	0	1	1	1	1	0	0	1	0	1	5	12	3
24	41	17	45	40	0	0	20	1	5	1	5	1	17	1	1	0	0	1	1	7	5	1	1	1	13	1	10	16	10	17	7	42	20	1	0		2	0	1	1	1	1	1	1	1	1	5	12	3
24	41	17	37	7	0	0	23	1	4	1	4	1	36	0	1	0	0	1	1	5	2	1	1	1	15	1	23	29	22	36	26	48	21	1	0	2		0	1	4	0	0	0	0	1	1	5	10	3
28	41	17	20	1	0	0	18	1	1	1	1	0	12	1	1	0	0	1	1	2	1	2	0	0	5	1	16	14	12	12	10	21	18	1	0	1	0	0	1	1	0	0	0	0	1	0	5	6	3
28	41	17	45	45	0	0	19	1	7	1	7	1	26	1	1	0	0	1	1	7	5	1	1	1	16	1	11	15	11	26	17	36	19	1	0	2	0	0	1	4	0	0	1	1	1	1	5	10	3
28	41	17	20	16	0	0	99	1	1	1	1	0	15	1	3	0	1	1	1	2	3	3	0	0	14	1	9	19	12	15	7	16	19	1	0	1	0	1	1	1	1	1	1	1	1	1	5	12	3
32	41	17	27	10	0	0	17	1	3	1	3	0	9	1	1	0	0	1	1	3	3	1	0	0	13	1	8	9	7	9	7	23	19	1	0	1	0	0	1	3	0	0	1	0	0	0	5	7	1
32	41	17	23	6	0	0	99	1	2	1	2	0	14	1	3	0	0	1	1	2	2	1	0	0	8	1	8	10	8	14	11	16	17	1	0	1	0	0	1	1	0	0	0	0	1	0	5	7	3
32	41	17	26	7	0	1	22	1	2	1	3	1	30	1	1	0	1	1	1	3	2	3	0	0	5	1	23	28	21	30	21	25	26	1	0	2	0	0	1	1	0	0	0	1	0	1	5	12	3
32	41	17	22	5	0	0	99	1	3	1	3	1	15	1	3	0	0	1	1	2	2	1	1	1	15	1	17	15	11	15	9	34	11	1	0	1	0	0	1	4	1	0	0	1	1	1	6	8	1
32	41	17	26	26	0	0	20	1	2	1	2	1	27	1	3	0	1	1	1	3	4	3	0	0	15	1	18	27	20	27	18	22	20	1	0	2	0	0	1	3	0	1	0	1	1	1	5	8	3
36	41	17	25	1	1	0	23	0		0		1	15	1	1	0	1	1	1	3	1	3	0	0	8	0	20	18	13	15	8	16	23	1	0	1	0	0	1	1	0	0	0	0	0	1	5	14	3
36	41	17	45	10	0	0	22	1	7	1	7	0	22	1	3	0	0	1	1	7	3	2	1	1	19	1	13	24	19	22	15	44	21	1	0	2	0	0	1	4	0	1	0	0	1	1	7	12	3
36	41	17	23	5	1	0	20	1	1	1	2	1	33	1	1	0	1	1	1	2	2	3	1	1	7	1	23	31	24	33	23	16	16	1	0	2	0	0	1	1	0	1	0	1	0	1	5	12	3
40	41	17	30	10	0	0	23	1	2	1	2	0	15	1	1	0	1	1	1	4	3	3	0	0	16	1	11	16	11	15	7	16	24	1	0	1	0	0	1	3	1	0	0	1	1	1	7	16	3
40	41	17	35	20	0	0	25	1	4	1	4	1	16	1	1	0	0	1	1	5	4	2	1	1	15	1	8	18	10	16	7	45	20	1	0	1	0	0	1	4	0	1	0	0	1	1	10	16	3
40	41	17	30	8	0	0	17	1	6	1	6	0	9	1	1	0	0	1	1	4	2	1	1	1	14	1	8	9	7	9	7	48	24	1	0	1	0	0	1	4	0	0	0	1	0	1	6	8	3
40	41	17	21	21	0	0	99	1	2	1	2	0	17	1	3	0	1	1	1	2	4	3	0	0	17	1	16	20	12	17	7	16	16	1	0	2	0	0	1	3	0	0	0	0	1	1	5	12	3
40	41	17	45	15	0	0	99	1	6	1	3	0	18	1	3	0	0	1	1	7	3	1	0	0	17	1	8	17	11	18	9	54	21	1	0	2	0	0	1	4	0	1	1	0	1	1	7	16	3
44	41	17	28	2	0	0	99	0		0		1	26	1	3	0	1	1	1	3	1	3	0	0	12	1	11	20	12	26	18	44	11	1	0	2	0	0	1	4	0	0	1	1	1	1	6	12	3
44	41	17	21	1	6	0	20	1	1	1	1	0	26	1	1	0	0	1	1	2	1	2	1	1	10	1	14	20	14	26	20	21	25	1	0	1	0	0	1	1	0	1	0	0	1	0	5	7	3
44	41	17	22	3	0	0	21	1	2	0		0	15	1	3	0	0	1	1	2	1	2	0	0	15	1	11	12	8	15	11	19	21	1	0	2	0	0	1	4	0	1	0	0	1	1	6	10	3
48	41	17	25	10	0	0	24	0		1	1	1	18	1	1	0	1	2	1	3	3	3	0	0	11	1	19	17	11	18	11	36	19	1	1	2	0	1	1	3	0	1	0	1	1	1	6	10	3
48	41	17	30	1	0	0	25	1	3	1	3	0	13	1	3	0	0	1	1	4	1	1	0	0	20	1	10	17	9	13	7	40	17	1	0	1	0	0	1	4	0	0	0	0	1	0	6	10	3
48	41	17	28	28	0	1	20	1	3	1	0	0	21	1	1	0	0	1	1	3	4	1	0	0	4	0	14	18	12	21	13	22	28	1	0	1	0	0	1	2	0	0	0	0	0	1	5	10	3
48	41	17	36	8	0	0	99	1	3	1	3	1	20	1	3	0	1	1	1	5	2	3	0	1	8	1	8	21	13	20	10	51	16	1	0	2	0	0	1	4	1	0	0	0	1	1	7	16	3
48	41	17	23	23	0	0	15	1	2	1	3	0	21	1	1	0	1	1	1	2	4	3	0	0	10	1	12	18	12	21	14	19	19	1	0	1	0	0	1	3	0	1	0	0	1	0	5	11	3
52	41	17	33	10	0	0	22	1	4	1	3	0	15	1	1	0	0	1	1	4	3	1	0	0	5	1	9	13	7	15	7	16	19	1	0	2	0	0	1	1	0	0	0	1	1	1	5	6	3
52	41	17	32	13	0	0	20	1	4	1	6	1	21	1	1	0	0	1	1	4	3	1	0	0	12	1	14	21	13	21	11	28	24	1	0	1	0	0	1	1	0	1	0	0	1	1	5	14	3
52	41	17	35	7	0	0	25	1	5	1	4	1	13	1	1	0	0	1	1	5	2	1	0	0	15	0	11	17	12	13	7	34	23	1	0	2	0	0	1	3	0	0	0	0	0	1	5	10	2
56	41	17	37	2	0	0	18	1	5	1	5	1	22	1	3	0	0	1	1	5	1	2	1	1	19	1	17	23	17	22	13	33	16	1	0	2	0	0	1	4	1	1	1	1	1	0	6	16	3
56	41	17	25	25	0	0	99	1	1	1	1	0	20	1	3	0	1	1	1	3	4	3	0	1	12	1	9	18	10	20	11	44	17	1	0	2	0	0	1	3	0	1	1	1	1	1	5	12	3
56	41	17	29	1	0	0	18	1	4	1	6	1	12	1	1	0	0	1	1	3	1	1	0	0	15	1	9	14	9	12	7	25	20	1	0	1	0	0	1	3	0	0	0	0	1	0	5	10	1
56	41	17	37	20	0	0	18	1	6	1	5	1	16	1	1	0	0	1	1	5	4	1	0	0	15	1	8	17	11	16	9	23	23	1	0	1	0	0	1	3	0	1	0	1	1	1	5	12	1
56	41	17	22	2	0	0	99	1	3	0		0	16	1	2	0	0	2	1	2	1	2	0	1	11	1	12	15	11	16	8	35	25	1	1	2	1	0	1	4	0	1	1	1	1	0	7	6	3
60	41	17	35	3	0	0	32	1	6	1	3	1	15	1	1	0	1	1	1	5	1	3	0	0	15	1	8	15	10	15	7	28	12	1	0	2	0	0	1	4	0	0	1	0	1	1	7	12	2
60	41	17	23	10	0	0	99	1	1	1	1	1	16	1	3	0	1	1	1	2	3	3	0	0	18	1	18	17	14	16	7	18	15	1	0	2	0	0	1	4	0	1	0	0	1	1	5	10	3
60	41	17	32	32	0	0	25	1	1	1	5	0	21	1	3	0	2	1	1	4	5	4	0	0	20	1	10	21	13	21	11	43	23	1	0	2	0	0	1	1	1	1	1	1	1	1	6	10	3
64	41	17	40	40	0	0	18	1	4	1	4	0	21	1	1	0	0	1	1	6	5	2	0	0	16	0	11	18	10	21	15	33	20	1	0	1	0	0	1	1	0	0	0	0	0	1	5	10	3
64	41	17	30	30	0	0	99	1	6	1	6	1	9	1	3	0	0	1	1	4	5	2	1	1	10	1	8	15	13	9	7	35	14	1	0	2	0	0	1	4	1	1	1	1	1	1	6	16	3
64	41	17	21	21	0	0	99	1	1	1	1	0	19	1	3	0	1	1	1	2	4	3	0	0	11	0	14	20	12	19	10	24	20	1	0	1	0	0	1	3	0	0	0	0	0	1	5	16	3
64	41	17	30	2	0		25	1	1	1	1	0	30	1	2	0	1	1	1	4	1	3	1	1	19	1	22	26	21	30	24	60	19	0	1	2	1	1	1	4	1	1	1	1	1	1	7	8	3
64	41	17	25	15	0	0	99	0		0		1	23	1	2	0	2	1	1	3	3	4	0	0	12	1	18	20	13	23	15	22	14	1	0	2	1	0	1	4	0	1	0	1	1	1	6	14	3
68	41	17	40	30	0	0	20	1	5	1	2	1	16	1	2	0	0	1	1	6	5	1	0	1	12	1	15	18	11	16	8	16	17	1	0	2	0	0	1	4	0	0	1	0	0	1	5	12	3
68	41	17	26	1	0	0	20	1	2	1	2	0	13	1	1	0	0	1	1	3	1	1	0	1	17	1	13	12	9	13	8	25	22	1	0	2	0	0	1	3	0	1	0	1	1	1	5	10	3
68	41	17	29	1	6	0	27	1	1	1	1	0	25	1	3	0	0	1	1	3	1	2	0	0	18	1	14	26	18	25	15	21	16	1	0	2	1	0	1	3	0	0	1	1	1	1	7	12	3
72	41	17	39	12	0	0	29	1	6	1	8	1	9	1	1	0	0	1	1	5	3	1	0	0	8	1	17	17	9	9	7	44	14	1	0	1	1	0	1	3	0	1	0	0	1	1	7	7	1
468	41	17	22	2	0	0	99	1	1	1	1	0	22	1	3	0	1	1	1	2	1	3	0	1	12	1	16	16	14	22	19	17	23	1	0	2	0	0	1	4	0	0	1	0	1	1	5	14	3
468	41	17	40	10	0	0	20	1	5	1	5	0	19	1	1	0	0	1	1	6	3	1	0	0	20	1	20	19	11	19	9	27	24	1	0	2	0	0	1	3	0	1	0	1	1	1	5	12	3
472	41	17	22	22	0	0	99	1	1	1	1	0	32	1	3	0	0	1	1	2	4	2	0	0	19	1	21	29	21	32	22	23	27	1	0	1	0	0	1	1	0	0	1	1	0	1	5	10	3
472	41	17	22	22	0	0	99	0		0		0	15	1	3	0	1	1	1	2	4	3	0	1	16	1	10	15	9	15	7	32	32	1	0	2	0	0	1	1	0	0	0	0	1	1	5	8	3
472	41	17	22	19	0	0	17	1	3	1	3	0	18	1	1	0	1	1	1	2	3	3	0	1	13	1	11	19	11	18	8	37	17	1	0	2	2	0	1	4	0	1	1	1	1	1	6	9	3
472	41	17	45	40	0	0	20	1	4	1	5	1	28	1	1	0	0	1	1	7	5	1	0	1	17	0	24	24	17	28	19	27	26	1	0	1	0	0	1	4	0	0	0	0	0	1	6	10	3
472	41	17	22	3	0	0	99	1	2	1	2	0	15	1	3	0	1	1	1	2	1	3	0	0	16	0	12	13	7	15	7	18	32	1	0	1	0	0	1	1	0	0	0	0	0	1	5	10	3
476	41	17	35	8	0	0	18	1	5	1	7	1	21	1	1	0	0	1	1	5	2	2	0	0	20	1	19	16	8	21	11	37	21	1	0	2	2	0	1	4	0	0	0	0	1	1	9	8	3
476	41	17	25	8	0	0	20	1	2	1	2	1	26	1	1	0	0	1	1	3	2	1	1	1	13	1	22	21	16	26	16	17	26	1	0	2	0	0	1	1	0	0	0	0	1	1	5	6	3
476	41	17	22	1	0	0	99	1	1	1	1	0	15	1	3	0	0	1	1	2	1	1	0	0	8	1	12	15	9	15	7	19	32	1	0	2	0	0	1	1	0	0	0	0	1	1	5	10	3
480	41	17	20	20	0	0	18	1	1	1	1	1	21	1	1	0	0	1	1	2	4	2	0	0	17	1	8	19	11	21	11	24	14	1	0	2	0	0	1	4	0	1	0	1	0	0	5	12	3
480	41	17	19	18	0	0	18	0		1	1	0	17	1	1	0	1	1	1	1	3	3	0	0	17	1	18	18	10	17	7	26	15	1	0	1	0	0	1	4	0	0	1	0	1	1	6	15	3
480	41	17	22	2	0	0	99	0		1	1	1	12	1	3	0	1	1	1	2	1	3	0	0	8	0	12	11	7	12	7	24	32	1	0	2	0	0	1	1	0	0	0	0	0	1	6	9	3
480	41	17	20	5	0	0	17	1	2	1	2	0	17	1	1	0	0	1	1	2	2	2	0	0	15	1	14	18	10	17	7	17	19	1	0	1	0	0	1	2	1	0	0	0	1	0	5	10	3
480	41	17	25	20	0	0	99	1	3	1	3	1	32	1	3	0	0	1	1	3	4	2	0	0	10	1	20	24	16	32	22	16	25	1	0	1	0	0	1	1	0	0	0	0	1	1	5	14	3
484	41	17	40	1	0	0	30	1	10	1	8	0	15	1	1	0	1	1	1	6	1	3	0	0	16	1	12	17	11	15	7	38	30	1	0	2	0	0	1	3	1	1	0	1	1	1	8	8	3
484	41	17	26	20	0	0	23	1	3	1	3	1	25	1	1	0	1	1	1	3	4	3	1	1	11	1	21	24	16	25	15	17	26	1	0	1	0	0	1	3	1	0	0	0	0	1	5	12	3
484	41	17	20	20	0	0	19	1	1	1	1	1	21	1	1	0	1	1	1	2	4	3	0	0	9	0	24	18	16	21	15	16	23	1	0	1	0	0	1	3	0	0	0	0	0	1	5	12	3
488	41	17	42	30	0	0	15	1	7	1	7	1	19	1	1	0	1	1	1	6	5	3	0	0	11	1	14	21	13	19	9	24	19	1	0	1	0	0	1	3	1	0	1	0	1	1	5	16	3
488	41	17	20	20	0	0	99	1	1	1	1	0	15	1	1	0	1	1	1	2	4	3	1	1	16	1	8	15	9	15	7	34	32	1	0	2	0	0	1	3	1	0	1	0	0	1	6	10	3
488	41	17	40	10	0	0	99	1	4	1	1	1	17	1	3	0	0	1	1	6	3	2	0	1	18	1	22	25	19	17	11	25	23	1	0	2	0	0	1	4	0	0	1	1	1	1	5	10	2
488	41	17	22	22	0	0	99	0		0		0	17	1	3	0	2	1	1	2	4	4	0	0	15	1	23	24	16	17	7	16	20	1	0	2	0	0	1	3	1	1	0	1	0	1	5	14	3
488	41	17	38	38	0	0	25	1	3	1	3	1	9	1	1	0	0	1	1	5	5	2	0	0	8	0	12	9	7	9	7	17	32	1	0	2	0	0	1	1	0	0	0	0	0	1	5	10	3
492	41	17	24	1	0	0	99	1	3	0		0	21	1	3	0	1	1	1	2	1	3	0	1	11	1	19	19	12	21	15	18	29	1	0	2	0	0	1	3	1	0	1	1	1	1	5	10	3
492	41	17	33	30	0	0	20	1	3	1	3	0	19	1	1	0	0	1	1	4	5	2	0	0	19	1	12	16	8	19	9	50	14	1	0	2	0	0	1	4	1	1	0	0	0	0	5	14	3
492	41	17	22	1	6	0	21	1	1	1	1	0	15	1	1	0	0	1	1	2	1	2	0	0	16	0	12	11	7	15	7	16	32	1	0	1	0	0	1	1	0	0	0	0	0	0	6	10	3
496	41	17	28	9	0	0	99	1	3	1	5	1	22	1	3	0	0	1	1	3	2	2	0	0	12	1	23	21	16	22	16	19	26	1	0	2	0	0	1	4	0	0	0	0	1	1	5	14	3
496	41	17	28	9	0	0	99	1	2	1	2	1	29	1	3	0	2	1	1	3	2	4	1	1	7	1	23	18	13	29	23	18	32	1	0	2	0	0	1	1	0	0	0	0	1	1	5	14	1
504	41	17	30	15	0	0	99	1	3	1	3	1	20	1	3	0	1	1	1	4	3	3	0	0	12	0	21	15	13	20	15	18	26	1	0	2	0	0	1	1	0	0	0	0	0	1	5	8	3
508	41	17	47	30	0	0	25	1	5	1	9	1	13	1	3	0	0	1	1	7	5	2	1	1	17	1	20	12	10	13	11	22	24	1	0	2	0	0	1	4	0	0	1	1	0	1	5	12	3
512	41	17	24	24	0	0	99	1	1	0		1	29	1	3	0	1	1	1	2	4	3	0	1	12	1	20	27	19	29	23	16	29	1	0	2	0	0	1	4	0	0	0	1	1	1	5	12	3
516	41	17	24	1	2	0	99	0		0		1	18	1	3	0	1	1	1	2	1	3	0	0	13	1	18	24	16	18	8	18	15	1	0	1	0	0	1	4	0	0	0	0	1	0	5	10	3
516	41	17	25	5	0	0	99	1	2	1	2	0	15	1	3	0	0	1	1	3	2	2	0	0	16	1	12	11	7	15	7	16	32	1	0	1	0	0	1	1	0	0	0	0	1	1	5	10	1
520	41	17	42	9	0	0	22	1	7	1	12	1	20	1	1	0	0	1	1	6	2	1	0	0	16	0	8	18	10	20	10	27	16	1	0	2	0	0	1	4	0	0	0	0	0	1	6	16	3
520	41	17	31	31	0	0	23	1	2	1	2	1	18	1	2	0	1	1	1	4	5	3	0	0	16	1	14	17	11	18	10	37	32	1	0	1	0	0	1	3	0	0	0	0	1	1	5	8	3
520	41	17	26	3	0	0	99	1	2	1	2	0	17	1	3	0	1	1	1	3	1	3	0	0	17	1	8	18	10	17	7	45	23	1	0	2	0	0	1	4	0	1	0	1	1	1	5	11	3
524	41	17	24	24	0	0	99	1	1	1	1	0	15	1	3	0	1	1	1	2	4	3	0	0	16	0	14	13	9	15	7	35	30	1	0	2	0	0	1	3	0	0	0	0	0	1	5	8	3
160	41	23	22	5	0	0	99	1	2	1	2	0	18	1	3	0	1	1	1	2	2	3	1	1	20	1	18	21	13	18	10	36	26	1	0	2	0	1	1	4	0	1	0	0	1	1	6	10	3
228	41	23	22	22	0	0	99	1	1	1	1	0	13	1	3	0	1	1	1	2	4	3	0	1	18	1	13	15	10	13	7	37	20	1	0	2	0	0	1	3	0	0	1	0	1	1	5	10	3
232	41	23	18	18	0	0	99	1	1	1	1	0	9	1	3	0	1	1	1	1	3	3	1	1	20	1	15	14	9	9	7	23	29	1	0	1	0	0	1	3	0	1	1	1	1	1	5	10	3
232	41	23	27	10	0	0	99	1	4	1	2	0	13	1	3	0	0	1	1	3	3	1	1	1	20	1	12	14	9	13	7	49	26	1	0	2	0	0	1	3	0	0	0	1	0	1	7	8	3
236	41	23	32	6	0	0	18	1	5	1	5	1	21	1	1	0	1	1	1	4	2	3	0	0	6	1	14	20	13	21	13	19	25	1	0	2	0	0	1	1	0	1	1	0	0	1	5	8	3
236	41	23	40	6	0	0	35	1	10	1	2	0	16	1	1	0	0	1	1	6	2	1	0	0	15	1	18	12	7	16	7	33	14	1	0	2	0	0	1	3	1	0	0	1	1	0	12	16	3
236	41	23	30	6	0	0	15	1	4	1	3	0	17	1	1	0	0	1	1	4	2	2	0	0	17	1	8	18	10	17	7	42	27	1	0	2	0	0	1	3	0	1	0	0	1	1	6	16	3
240	41	23	23	1	5	0	22	1	2	1	2	1	13	1	1	0	1	1	1	2	1	3	0	0	9	1	15	14	8	13	7	30	20	1	0	2	0	0	1	4	0	0	1	1	1	1	6	16	3
240	41	23	40	1	3	0	20	1	7	1	7	1	13	1	2	0	0	0	0	6	1	1	0	1	17	1	9	18	13	13	7	47	17	0	0	2	0	0	1	3	0	1	1	1	1	0	7	12	3
240	41	23	19	1	0	0	99	1	1	1	1	0	13	1	3	0	1	1	1	1	1	3	0	0	15	1	8	15	7	13	7	25	18	1	0	1	0	0	1	3	1	0	1	1	1	0	6	12	3
240	41	23	30	25	0	0	16	1	3	1	3	1	26	1	1	0	1	1	1	4	4	3	0	0	15	1	22	21	17	26	17	23	23	1	0	2	0	0	1	1	0	0	0	0	1	1	5	12	3
240	41	23	23	20	0	0	99	0		0		0	22	1	3	0	2	1	1	2	4	4	0	0	13	0	26	28	20	22	19	21	20	1	0	1	0	0	1	1	0	0	0	0	0	1	5	14	3
244	41	23	24	7	0	0	99	1	1	0		0	29	1	3	0	1	1	1	2	2	3	0	1	12	1	19	23	15	29	19	19	26	1	0	2	0	0	1	1	0	0	0	1	0	1	5	12	3
244	41	23	43	4	0	0	31	1	3	1	3	0	27	1	1	0	0	1	1	6	1	2	0	0	8	1	24	29	21	27	18	27	26	1	0	2	0	0	1	1	0	0	0	1	1	1	5	8	3
244	41	23	19	15	0	0	99	1	1	1	1	0	21	1	3	0	1	1	1	1	3	3	0	0	19	1	19	21	14	21	15	30	25	1	0	2	0	1	1	4	0	0	1	1	1	1	5	8	3
248	41	23	26	7	0	0	99	1	1	1	1	0	28	1	3	0	0	1	1	3	2	1	0	0	16	1	21	24	16	28	19	20	26	1	0	2	0	0	1	1	0	1	1	1	0	1	5	9	3
248	41	23	24	2	5	0	99	0		0		0	13	1	2	0	1	0	0	2	1	3	0	0	19	1	11	23	15	13	7	25	21	0	0	2	0	0	0	3	0	1	0	0	1	1	7	16	3
248	41	23	24	23	0	0	20	1	2	1	2	0	17	1	1	0	1	1	1	2	4	3	0	0	15	1	13	18	10	17	7	34	21	1	0	1	0	0	1	3	0	1	1	1	1	1	7	10	3
248	41	23	27	4	0	0	99	0		0		0	15	1	3	0	1	1	1	3	1	3	0	1	17	1	15	19	11	15	7	16	18	1	0	2	0	0	1	3	0	1	0	0	1	1	5	14	3
248	41	23	28	3	0	0	25	0		1	1	1	17	1	1	0	1	1	1	3	1	3	0	1	15	1	13	15	10	17	11	31	16	1	0	2	0	0	1	4	1	1	1	1	1	1	6	16	3
252	41	23	25	25	0	0	99	1	4	1	4	1	9	1	3	0	0	1	1	3	4	2	1	1	10	1	8	15	10	9	7	26	8	1	0	1	0	0	1	2	0	0	1	1	1	1	6	10	3
252	41	23	18	18	0	0	99	0		0		0	17	1	3	0	1		1	1	3	3	0	0	8	1	18	18	10	17	7	22	26						1	1	0	1	1	1	0	1	7	10	3
252	41	23	25	25	0	0	99	1	3	1	3	1	13	1	3	0	1	1	1	3	4	3	0	1	17	1	14	17	11	13	7	30	26	1	0	2	0	0	1	3	0	0	0	0	1	1	7	8	3
256	41	23	27	27	0	0	99	1	1	1	1	0	12	1	2	0	1	1	1	3	4	3	0	1	20	1	12	17	11	12	7	48	20	1	0	2	2	1	1	4	0	0	1	1	0	1	8	10	3
256	41	23	25	25	0	0	18	1	1	1	1	1	21	1	1	0	1	1	1	3	4	3	0	1	20	0	12	22	14	21	11	33	22	1	0	2	0	0	1	3	0	0	0	0	0	1	6	12	3
256	41	23	36	20	0	0	99	1	3	1	3	0	16	1	3	0	0	1	1	5	4	2	0	1	17	1	16	20	15	16	7	23	19	1	0	2	0	0	1	3	0	1	1	1	1	1	6	12	3
256	41	23	32	20	0	0	99	1	1	1	1	1	18	1	2	0	0	1	1	4	4	2	0	1	11	1	20	16	11	18	16	20	18	1	0	2	0	0	1	1	0	0	0	0	1	1	7	6	3
256	41	23	24	1	6	0	99	1	2	1	2	1	19	1	3	0	0	2	1	2	1	2	0	1	11	1	22	15	13	19	16	24	27	1	1	2	0	1	1	1	0	1	0	1	1	1	5	14	3
260	41	23	41	30	0	0	20	1	4	1	4	0	21	1	2	0	0	0	0	6	5	2	0	0	14	1	21	25	20	21	17	23	24	0	0	2	0	0	1	4	0	1	0	1	1	1	6	12	3
260	41	23	38	20	0	0	25	1	3	1	3	0	33	1	1	0	1	1	1	5	4	3	0	1	15	1	24	27	22	33	27	34	16	1	0	1	0	0	1	4	0	0	0	1	0	1	7	8	3
260	41	23	44	40	0	0	19	1	3	1	4	0	24	1	1	0	0	1	1	6	5	1	0	0	12	1	23	18	10	24	15	31	28	1	0	1	0	0	1	3	0	1	0	1	0	1	5	8	3
264	41	23	31	12	0	0	22	1	3	1	3	0	22	1	1	0	0	1	1	4	3	1	0	1	15	1	18	25	17	22	13	26	17	1	0	2	0	0	1	4	1	1	1	1	1	0	7	16	3
264	41	23	36	36	0	0	30	1	1	1	1	0	15	1	2	0	0	0	0	5	5	1	0	0	15	1	10	12	7	15	7	30	23	0	0	2	0	0	1	3	1	1	0	1	0	0	5	12	3
264	41	23	42	42	0	0	18	1	6	1	8	0	18	1	1	0	0	1	1	6	5	2	0	0	17	1	14	17	9	18	9	33	21	1	0	1	0	0	1	4	0	1	0	0	1	0	6	12	3
264	41	23	31	5	0	0	25	1	2	1	2	1	17	1	1	0	3	1	1	4	2	5	0	0	15	1	19	23	15	17	7	18	18	1	0	2	0	0	1	1	0	0	0	0	1	1	5	16	3
264	41	23	22	6	0	0	99	0		0		1	26	1	3	0	2	4	1	2	2	4	0	0	15	0	24	20	12	26	17	21	30	2	0	2	0	0	1	1	0	0	0	0	0	1	5	14	3
268	41	23	30	8	0	0	99	1	3	1	3	0	17	1	3	0	1	1	1	4	2	3	0	1	8	1	18	20	12	17	11	34	32	1	0	2	0	0	1	1	0	0	0	0	1	1	5	10	3
268	41	23	27	7	0	0	20	1	4	1	4	0	24	1	1	0	1	1	1	3	2	3	0	1	13	1	22	19	11	24	15	24	29	1	0	2	0	0	1	1	0	1	1	1	1	1	5	12	3
268	41	23	30	5	0	0	18	1	5	1	5	1	18	1	1	0	1	2	1	4	2	3	0	0	11	0	21	24	16	18	15	35	29	1	1	2	0	0	1	1	0	0	0	0	0	1	5	10	3
272	41	23	27	27	0	0	99	1	1	1	1	1	17	1	2	0	1	1	1	3	4	3	0	1	20	1	15	18	10	17	7	27	29	1	0	2	0	0	1	1	0	1	1	1	1	1	6	10	3
272	41	23	26	3	0	0	99	1	2	1	2	0	17	1	3	0	1	1	1	3	1	3	0	1	13	1	15	18	10	17	7	28	23	1	0	2	0	0	1	3	0	0	1	0	1	1	5	10	3
272	41	23	24	24	0	0	99	1	2	1	2	0	17	1	3	0	1	1	1	2	4	3	0	0	16	1	14	18	10	17	7	24	26	1	0	1	0	0	1	3	0	0	0	1	0	1	7	8	3
272	41	23	32	7	0	0	22	1	4	1	4	1	13	1	1	0	1	1	1	4	2	3	0	0	16	1	12	17	12	13	7	38	30	1	0	2	0	0	1	3	0	0	0	0	1	1	7	10	3
272	41	23	28	3	0	0	18	1	5	1	4	1	20	1	1	0	0	1	1	3	1	1	0	1	16	1	12	16	11	20	11	32	21	1	0	2	0	0	1	4	1	1	1	1	1	1	6	12	3
276	41	23	20	18	0	0	99	1	1	1	1	0	26	1	2	0	1	0	0	2	3	3	0	0	14	1	23	27	19	26	20	18	24	0	0	2	0	0	0	1	0	0	0	1	1	0	5	10	3
276	41	23	45	45	0	0	30	1	8	1	8	0	13	1	2	0	0	0	0	7	5	1	0	1	20	1	9	13	8	13	7	42	28	0	0	2	0	0	1	4	1	0	1	1	0	1	7	8	3
276	41	23	33	1	2	0	99	1	3	1	1	0	21	1	3	0	0	1	1	4	1	1	0	1	20	0	16	22	14	21	11	41	19	1	0	2	0	0	1	1	0	0	0	0	0	1	6	12	3
280	41	23	32	20	0	0	19	1	3	1	3	1	25	1	2	0	0	1	1	4	4	2	0	0	13	1	21	23	16	25	16	30	23	1	0	1	0	0	1	4	0	0	0	0	1	0	5	9	2
280	41	23	30	25	0	0	26	1	2	1	2	0	23	1	1	0	0	1	1	4	4	2	0	0	20	1	15	21	14	23	14	32	30	1	0	2	0	0	1	3	0	1	0	0	1	1	7	8	3
280	41	23	26	26	0	0	99	1	1	1	1	0	13	1	3	0	0	1	1	3	4	2	0	0	10	1	12	15	10	13	7	35	22	1	0	2	0	0	1	3	0	0	1	1	0	1	6	8	3
284	41	23	37	7	0	0	35	1	6	1	6	1	20	1	1	0	0	1	1	5	2	2	0	1	10	1	18	25	17	20	10	19	23	1	0	2	0	0	1	3	0	1	1	0	1	1	5	16	3
288	41	23	20	1	2	0	99	1	1	0		1	17	1	3	0	1	1	1	2	1	3	0	0	19	1	12	19	12	17	7	18	19	1	0	2	0	0	1	1	0	0	1	0	1	1	5	12	3
288	41	23	40	30	0	0	20	1	2	1	3	1	34	1	2	0	1	0	0	6	5	3	0	0	17	0	24	29	22	34	25	22	28	0	0	2	0	0	1	4	0	0	0	0	0	1	7	14	3
288	41	23	18	18	0	0	99	0		0		0	20	1	3	0	1	1	1	1	3	3	0	0	20	1	9	17	14	20	11	24	13	1	0	2	0	0	1	4	0	1	1	1	1	1	7	14	3
288	41	23	41	30	0	0	19	1	9	1	9	1	24	1	3	0	0	1	1	6	5	2	0	1	9	0	20	20	15	24	18	30	32	1	0	1	0	0	1	4	0	0	0	0	0	0	5	8	3
292	41	23	20	18	0	0	99	0		0		0	17	1	3	0	1	1	1	2	3	3	1	1	8	1	11	13	9	17	7	16	24	1	0	2	0	1	1	3	0	0	1	0	0	1	5	6	3
292	41	23	33	25	0	0	20	1	4	1	4	0	18	1	2	0	0	0	0	4	4	1	0	1	16	1	18	18	13	18	8	47	11	0	0	2	0	0	1	4	0	0	0	1	1	0	6	12	3
292	41	23	36	12	0	0	26	1	4	1	5	1	24	1	1	0	1	1	1	5	3	3	0	0	11	1	18	20	15	24	18	18	30	1	0	1	0	0	1	1	0	0	0	0	1	1	5	12	3
296	41	23	46	26	0	0	26	1	5	1	7	0	13	1	1	0	0	1	1	7	4	1	0	0	12	0	12	12	7	13	7	29	30	1	0	1	0	0	1	3	0	0	0	0	0	1	7	10	3
296	41	23	32	10	0	0	19	1	4	1	4	1	21	1	1	0	1	1	1	4	3	3	1	1	16	1	14	19	13	21	11	21	26	1	0	2	2	1	1	1	0	1	1	0	1	1	6	10	3
296	41	23	36	20	0	0	18	1	5	1	6	1	18	1	1	0	0	1	1	5	4	2	0	0	9	1	16	20	12	18	8	16	20	1	0	2	0	0	1	2	0	0	0	1	1	1	5	12	3
296	41	23	32	30	0	0	20	1	2	1	4	0	22	1	3	0	0	1	1	4	5	2	0	0	13	1	22	19	11	22	13	21	30	1	0	2	0	0	1	1	0	1	0	1	1	1	5	8	3
296	41	23	31	11	0	0	21	1	3	1	3	0	19	1	1	0	0	1	1	4	3	2	1	1	16	1	14	17	11	19	10	34	19	1	0	2	0	1	1	3	0	0	0	0	1	1	7	10	3
300	41	23	32	6	8	0	18	1	4	1	4	1	21	1	1	0	1	1	1	4	2	3	0	0	14	0	12	19	13	21	11	16	19	1	0	2	0	0	1	1	0	0	0	0	0	1	5	12	3
300	41	23	37	6	0	0	99	1	5	1	4	0	22	1	3	0	0	1	1	5	2	1	0	0	15	1	14	18	13	22	16	25	29	1	0	1	0	0	1	4	0	0	0	1	0	0	6	7	3
300	41	23	35	35	0	0	25	1	5	1	5	1	21	1	1	0	1	1	1	5	5	3	0	0	16	0	18	16	10	21	11	17	32	1	0	2	0	0	1	1	0	0	0	0	0	1	7	8	3
304	41	23	24	1	5	0	22	1	1	1	1	0	21	1	1	0	1	1	1	2	1	3	0	0	17	1	8	20	13	21	11	16	17	1	0	2	2	0	1	1	0	0	0	0	1	0	5	10	3
304	41	23	32	3	0	0	18	1	3	1	3	1	32	1	1	0	0	1	1	4	1	1	0	0	13	1	21	21	13	32	26	20	16	1	0	2	0	0	1	4	0	0	1	1	1	1	5	14	3
304	41	23	33	30	0	0	30	1	2	1	2	1	17	1	1	0	0	1	1	4	5	2	0	0	16	1	12	15	9	17	7	31	30	1	0	2	0	0	1	3	0	0	0	0	1	1	5	10	3
304	41	23	20	3	2	0	20	0		0		0	21	1	1	0	1	1	1	2	1	3	0	1	10	1	16	20	12	21	11	35	14	1	0	2	0	0	1	4	0	1	0	0	1	0	6	12	3
304	41	23	40	25	0	0	18	1	8	1	7	0	28	1	1	0	0	1	1	6	4	1	1	1	18	1	20	21	16	28	19	35	29	1	0	1	2	0	1	4	0	1	0	1	1	1	7	14	2
308	41	23	34	5	0	0	99	0		1	1	0	13	1	3	0	0	3	1	4	2	2	0	0	8	1	18	13	9	13	7	29	32	2	0	2	0	1	1	1	0	1	1	1	1	1	5	10	3
308	41	23	25	1	10	0	18	1	2	1	2	1	17	1	2	0	0	1	1	3	1	2	0	1	4	1	15	21	13	17	7	19	20	1	0	2	0	0	1	1	1	0	0	0	1	0	5	10	3
308	41	23	32	6	0	0	19	1	4	1	5	1	18	1	1	0	0	1	1	4	2	1	0	0	8	0	22	22	17	18	16	24	32	1	0	1	0	0	1	4	0	0	0	0	0	0	6	5	3
312	41	23	23	23	0	0	99	0		0		0	9	1	3	0	1	1	1	2	4	3	0	0	11	0	18	11	9	9	7	28	25	1	0	1	0	0	1	1	0	0	0	0	0	1	7	8	3
312	41	23	48	40	0	0	17	1	6	1	6	0	20	1	1	0	0		1	7	5	1	0	0	14	1	8	18	10	20	10	27	21	1		2	0	0	1	4	0	1	0	1	1	1	12	12	3
312	41	23	38	10	0	0	16	1	3	1	3	1	22	1	1	0	0	1	1	5	3	1	0	0	4	1	18	27	19	22	16	16	32	1	0	2	0	0	1	1	0	0	0	0	1	1	5	6	3
312	41	23	33	6	0	0	25	1	1	1	1	1	16	1	1	0	3	1	1	4	2	5	0	0	10	0	18	25	19	16	10	22	28	1	0	1	0	0	1	1	0	0	0	0	0	1	7	12	2
312	41	23	35	35	0	0	15	1	5	1	5	1	17	1	1	0	0	1	1	5	5	2	0	1	17	1	18	21	13	17	7	37	26	1	0	1	0	0	1	3	0	0	0	0	1	1	7	12	3
316	41	23	46	2	0	0	23	1	5	1	9	1	22	1	1	0	0	1	1	7	1	2	0	0	18	1	23	19	11	22	12	28	30	1	0	2	0	0	1	4	0	0	0	1	0	1	8	8	3
316	41	23	41	10	0	0	21	1	6	1	6	0	13	1	1	0	0	1	1	6	3	1	1	1	16	1	12	18	12	13	7	56	30	1	0	2	0	0	1	3	1	1	1	1	1	1	5	10	2
320	41	23	27	3	0	0	18	1	5	1	5	0	21	1	1	0	1	1	1	3	1	3	0	0	15	0	20	18	13	21	15	20	32	1	0	1	0	0	1	1	0	0	0	0	0	1	5	14	3
320	41	23	26	1	0	0	99	1	5	1	5	0	13	1	3	0	1	1	1	3	1	3	0	0	16	0	16	14	9	13	7	38	32	1	0	2	0	0	1	1	0	0	0	0	0	1	7	10	3
320	41	23	32	15	0	0	18	1	2	1	1	1	13	1	3	0	0	1	1	4	3	1	1	1	14	1	14	9	7	13	11	28	29	1	0	2	1	0	1	4	0	0	1	1	1	1	6	14	2
320	41	23	34	34	0	0	99	1	1	1	7	1	13	1	3	0	1	1	1	4	5	3	0	0	15	0	12	17	11	13	7	22	26	1	0	2	0	0	1	3	0	0	0	0	0	1	6	10	3
72	41	34	30	30	0	0	15	1	8	1	5	1	16	1	1	0	1	1	1	4	5	3	0	0	9	1	17	23	15	16	7	29	26	1	0	1	0	0	1	1	1	0	0	0	1	1	6	8	3
72	41	34	36	17	0	0	20	1	4	1	4	0	19	1	1	0	0	2	1	5	3	2	1	1	11	1	9	19	11	19	9	36	16	1	1	1	0	0	1	3	0	1	0	0	1	1	6	12	3
76	41	34	28	28	0	0	16	1	4	1	5	0	25	1	1	0	1	1	1	3	4	3	0	0	11	1	16	24	16	25	15	27	17	1	0	1	0	0	1	4	0	1	0	1	1	1	5	8	3
76	41	34	40	17	0	0	22	1	6	1	5	0	28	1	1	0	1	1	1	6	3	3	1	1	14	1	13	26	19	28	18	24	24	1	0	2	0	0	1	4	0	1	1	1	1	1	9	14	3
76	41	34	24	2	0	0	99	1	1	1	1	1	14	1	3	0	2	1	1	2	1	4	0	0	14	1	9	14	9	14	7	18	12	1	0	2	0	0	1	3	0	1	0	1	1	1	5	16	3
80	41	34	44	2	0	0	41	1	7	1	3	0	20	1	1	0	0	1	1	6	1	2	0	0	17	1	8	14	9	20	13	27	21	1	0	2	2	0	1	4	0	0	0	1	1	0	6	8	3
80	41	34	25	7	0	0	24	1	1	1	1	0	15	1	1	0	0	1	1	3	2	2	0	0	18	1	10	15	10	15	7	43	8	1	0	2	0	0	1	4	0	1	0	0	1	1	6	12	3
80	41	34	29	4	0	0	25	1	2	1	3	0	18	1	1	0	1	1	1	3	1	3	0	0	14	1	10	19	11	18	8	16	17	1	0	2	0	0	1	1	0	1	1	0	1	1	6	6	3
80	41	34	20	4	0	0	19	1	1	1	1	0	21	1	1	0	1	1	1	2	1	3	0	0	13	1	8	15	7	21	11	19	17	1	0	2	0	0	1	4	1	0	1	1	1	1	6	8	3
80	41	34	31	3	8	0	22	1	3	1	2	1	14	1	1	0	0	1	1	4	1	1	0	0	13	1	8	13	9	14	7	16	17	1	0	2	0	0	1	1	1	1	0	1	1	1	5	10	3
84	41	34	28	1	0	0	27	1	2	1	2	1	25	1	1	0	1	1	1	3	1	3	0	0	20	0	17	22	16	25	15	20	26	1	0	2	0	0	1	1	0	0	0	0	0	1	5	10	3
84	41	34	37	37	0	0	26	1	4	1	4	0	24	1	2	0	2	0	0	5	5	4	0	1	20	0	18	21	15	24	16	38	24	0	0	1	0	0	1	3	0	0	0	0	0	1	5	8	3
88	41	34	33	4	0	0	18	1	5	1	5	0	13	1	1	0	0	1	1	4	1	1	0	0	16	1	13	18	13	13	7	25	27	1	0	1	0	0	1	3	0	0	0	0	1	1	5	8	3
88	41	34	30	1	0	0	99	1	5	1	5	1	17	1	3	0	0	1	1	4	1	2	0	0	18	1	11	21	16	17	11	43	23	1	0	2	0	0	1	3	0	0	1	1	1	1	6	8	3
88	41	34	21	21	0	0	20	0		0		0	22	1	1	0	2	1	1	2	4	4	0	0	13	1	20	22	14	22	12	16	20	1	0	1	0	0	1	1	0	0	0	0	1	1	5	12	3
92	41	34	47	6	0	0	42	1	4	1	4	0	13	1	1	0	1	1	1	7	2	3	0	0	11	0	19	18	13	13	7	17	21	1	0	2	0	0	1	4	0	0	0	0	0	1	7	12	3
92	41	34	27	1	0	0	19	1	1	1	2	1	22	1	2	0	1	0	0	3	1	3	0	0	8	1	21	21	14	22	14	26	23	0	0	2	1	0	1	1	0	0	1	1	1	1	5	14	3
96	41	34	35	2	0	0	25	1	4	1	4	1	21	1	3	0	0	1	1	5	1	2	0	0	10	0	24	14	9	21	15	20	20	1	0	1	0	0	1	3	0	0	0	0	0	1	5	8	3
96	41	34	42	11	0	0	22	1	6	1	6	1	15	1	1	0	0	1	1	6	3	1	0	1	10	0	8	10	7	15	7	28	17	1	0	1	0	0	1	1	0	0	0	0	0	1	9	16	3
96	41	34	42	2	0	0	99	1	4	1	4	0	17	1	3	0	0	3	1	6	1	2	0	0	17	1	12	19	11	17	8	36	21	2	0	2	2	0	1	4	0	1	0	1	1	1	6	14	3
96	41	34	49	10	0	1	30	1	7	1	6	0	17	1	1	0	0	1	1	7	3	1	0	0	12	0	10	18	10	17	7	24	26	1	0	2	0	0	1	3	0	0	0	0	0	1	11	10	3
96	41	34	44	44	0	0	22	1	11	1	1	0	17	1	2	0	0	1	1	6	5	2	1	1	20	1	8	18	10	17	7	60	23	0	1	2	1	1	1	4	0	0	1	1	1	1	8	12	3
100	41	34	18	18	0	0	99	1	2	0		0	21	1	3	0	1	1	1	1	3	3	0	0	20	1	11	21	13	21	11	16	32	1	0	2	0	0	1	1	0	0	1	0	1	1	5	10	3
100	41	34	21	21	0	0	99	0		0			21	1	3	0	2	1	1	2	4	4	0	0	13	0	11	21	13	21	11	18	26	1	0	1	0	0	1	1	0	0	0	0	0	1	5	13	3
100	41	34	36	11	0	0	29	1	7	1	6	0	16	1	1	0	0	1	1	5	3	2	0	0	20	1	10	17	9	16	7	34	27	1	0	2	0	0	1	4	0	1	0	1	1	1	5	10	3
104	41	34	36	20	0	1	18	1	7	1	7	0	21	1	1	0	1	1	1	5	4	3	1	1	20	1	15	18	10	21	11	32	26	1	0	2	0	0	1	3	0	0	1	1	0	0	6	7	3
104	41	34	24	24	0	0	99	1	1	1	1	0	21	1	3	0	2	1	1	2	4	4	0	0	11	0	19	20	12	21	11	16	17	1	0	1	0	0	1	1	0	0	0	0	0	1	5	10	3
104	41	34	37	37	0	0	26	1	5	1	6	1	9	1	1	0	1	1	1	5	5	3	0	0	20	1	15	12	10	9	7	37	20	1	0	1	0	0	1	4	0	1	0	1	1	1	5	14	3
104	41	34	25	15	0	0	2	1	2	1	2	1	13	1	3	0	2	1	1	3	3	4	0	0	20	1	8	21	13	13	11	29	23	1	0	2	0	0	1	3	0	0	0	0	1	0	5	10	1
108	41	34	36	36	0	0	29	1	5	1	5	1	9	1	1	0	1	1	1	5	5	3	0	0	10	1	11	20	18	9	7	22	20	1	0	1	0	0	1	3	0	0	0	1	1	0	5	10	3
108	41	34	35	30	0	0	20	1	6	1	6	0	10	1	1	0	1	1	1	5	5	3	1	1	9	1	16	18	13	10	7	28	25	1	0	2	1	0	1	4	0	0	1	0	1	1	8	10	3
108	41	34	30	11	0	0	25	1	6	1	6	1	16	1	1	0	0	1	1	4	3	1	0	0	12	1	12	15	7	16	7	16	21	1	0	2	0	0	1	3	0	0	0	1	1	1	5	12	1
112	41	34	19	1	2	0	15	1	2	1	2	0	23	1	1	0	1	1	1	1	1	3	1	1	20	1	17	23	15	23	13	35	17	1	0	2	0	0	1	4	0	1	1	1	1	0	5	8	3
112	41	34	48	48	0	0	18	1	5	1	5	1	17	1	2	0	0	1	1	7	5	2	1	1	13	1	11	18	11	17	8	29	20	0	1	1	1	1	1	4	1	1	0	1	1	1	9	12	3
112	41	34	22	15	0	0	20	1	1	1	5	1	25	1	1	0	1	1	1	2	3	3	0	0	11	1	16	22	15	25	16	16	25	1	0	1	0	1	1	1	0	1	0	1	1	0	6	12	3
112	41	34	32	28	0	0	17	1	4	1	6	1	24	1	1	0	2	1	1	4	4	4	0	0	18	1	18	17	10	24	14	38	18	1	0	2	0	0	1	1	0	0	0	1	1	0	6	14	2
112	41	34	32	31	0	0	20	1	4	1	5	1	18	1	1	0	0	1	1	4	5	2	1	1	5	1	11	20	14	18	12	24	18	1	0	1	0	0	1	1	0	1	0	0	1	0	6	13	3
116	41	34	36	20	0	0	19	1	6	1	6	0	24	1	1	0	1	1	1	5	4	3	0	0	17	1	23	24	17	24	18	24	22	1	0	1	0	0	1	4	0	0	0	0	1	1	7	14	3
116	41	34	23	2	0	0	19	1	2	1	2	1	17	1	3	0	1	1	1	2	1	3	0	0	9	0	12	16	10	17	11	19	20	1	0	2	0	0	1	1	0	0	0	0	0	1	6	8	3
116	41	34	28	28	0	0	99	1	1	1	1	0	18	1	3	0	2	1	1	3	4	4	0	0	17	1	21	23	15	18	8	37	11	1	0	2	0	0	1	3	0	1	0	0	1	1	7	10	3
120	41	34	28	10	0	0	20	1	2	1	3	1	24	1	3	0	0	1	1	3	3	2	0	0	14	1	21	23	15	24	14	23	14	1	0	1	2	0	1	4	0	0	0	0	1	1	5	14	3
120	41	34	45	45	0	0	18	1	7	1	8	1	24	1	1	0	1	1	1	7	5	3	0	0	15	1	14	17	9	24	15	27	22	1	0	2	0	0	1	4	0	0	0	0	1	1	6	14	3
120	41	34	22	22	0	0	99	1	1	0		0	18	1	3	0	1	1	1	2	4	3	0	1	20	1	12	18	13	18	11	16	25	1	0	2	0	0	1	1	0	0	1	1	1	1	5	12	3
120	41	34	26	26	0	0	99	0		0		0	34	1	3	0	3	1	1	3	4	5	0	0	12	1	24	30	22	34	25	18	23	1	0	1	0	0	1	1	0	0	1	0	1	0	6	16	3
120	41	34	40	40	0	0	22	1	5	1	2	1	13	1	3	0	1	0	1	6	5	3	0	1	19	1	8	14	7	13	7	40	27	0	0	2	0	0	1	4	0	1	1	1	1	1	9	12	3
124	41	34	37	4	0	0	18	1	5	1	5	1	20	1	2	0	1	1	1	5	1	3	0	1	18	1	20	21	15	20	11	56	26	1	0	1	0	0	1	3	1	1	0	1	0	0	7	16	3
124	41	34	23	6	0	0	99	1	2	1	2	0	12	1	3	0	1	1	1	2	2	3	1	1	18	1	9	16	10	12	7	58	17	1	0	1	0	0	1	1	0	1	0	1	1	1	5	13	3
124	41	34	25	2	0	0	25	1	1	1	1	0	19	1	1	0	1	1	1	3	1	3	0	0	9	1	13	19	12	19	10	16	21	1	0	1	0	0	1	1	1	0	0	0	1	0	5	14	3
128	41	34	18	18	0	0	99	1	1	1	1	0	16	1	3	0	0	1	1	1	3	2	1	1	20	1	8	18	12	16	7	24	16	1	0	2	2	0	1	4	0	0	1	1	1	1	6	12	3
128	41	34	25	2	6	0	18	1	1	1	1	0	15	1	1	0	1	1	1	3	1	3	0	1	17	1	12	13	8	15	9	24	12	1	0	2	1	0	1	1	1	1	0	0	1	1	6	10	3
128	41	34	18	1	1	0	17	0		0		0	18	1	1	0	1	1	1	1	1	3	0	0	16	0	22	19	14	18	11	19	17	1	0	1	0	0	1	3	0	0	0	0	0	1	5	16	3
132	41	34	27	27	0	0	99	1	3	1	3	1	17	1	2	0	1	0	0	3	4	3	0	1	8	0	11	17	9	17	7	37	23	0	0	2	1	1	1	1	0	0	0	0	0	1	5	8	3
132	41	34	38	16	0	0	27	1	4	1	4	0	10	1	1	0	1	1	1	5	3	3	0	1	17	1	8	15	8	10	7	49	14	1	0	1	0	0	1	3	1	0	1	1	1	1	7	10	3
132	41	34	45	20	0	0	25	1	6	1	6	1	13	1	1	0	1	1	1	7	4	3	0	0	13	1	18	13	9	13	11	17	29	1	0	2	0	0	1	3	0	1	0	0	1	1	7	10	3
136	41	34	26	26	0	0	99	1	3	1	3	0	17	1	3	0	1	1	1	3	4	3	0	0	20	1	10	15	7	17	7	16	20	1	0	2	0	0	1	4	0	0	0	1	1	1	6	10	3
136	41	34	23	23	0	0	99	0		0		1	17	1	3	0	2	1	1	2	4	4	1	1	16	1	13	18	10	17	7	28	23	1	0	2	2	0	1	3	0	0	1	1	0	1	6	6	3
136	41	34	41	39	0	0	20	1	5	1	6	1	15	1	1	0	1	1	1	6	5	3	0	0	16	1	14	12	7	15	7	30	28	1	0	1	0	0	1	3	0	0	0	0	1	1	8	16	3
136	41	34	24	3	0	0	99	1	1	1	1	0	9	1	3	0	1	3	1	2	1	3	1	1	17	1	8	9	7	9	7	45	17	1	2	2	2	1	1	1	0	1	1	1	1	1	5	10	3
140	41	34	23	7	0	0	16	1	2	1	2	0	17	1	1	0	1	1	1	2	2	3	1	1	19	1	10	18	11	17	8	45	11	1	0	2	0	0	1	4	0	0	0	0	1	1	5	14	3
140	41	34	23	20	0	0	1	1	1	1	2	1	15	1	1	0	1	1	1	2	4	3	0	0	10	1	16	19	12	15	12	22	21	1	0	2	0	0	1	1	0	0	1	0	1	0	6	8	3
280	41	34	37	20	9	0	20	1	6	1	6	1	17	1	1	0	1	1	1	5	4	3	0	0	17	1	12	16	8	17	7	17	20	1	0	2	0	0	1	3	0	1	0	0	1	1	6	16	3
280	41	34	30	12	0	0	18	1	5	1	5	0	24	1	3	0	0	1	1	4	3	1	0	0	10	0	25	19	14	24	15	18	30	1	0	2	0	0	1	1	0	0	0	0	0	1	5	8	3
284	41	34	49	40	0	0	18	1	6	1	8	1	25	1	1	0	1	2	1	7	5	3	0	0	14	0	23	26	18	25	19	24	26	1	1	1	0	0	1	3	0	0	0	0	0	1	7	14	3
284	41	34	32	32	0	0	22	1	4	1	4	1	15	1	1	0	1	1	1	4	5	3	0	0	14	1	14	18	11	15	7	22	29	1	0	1	0	0	1	1	0	1	0	0	1	1	5	8	3
288	41	34	48	30	0	0	18	1	9	1	6	1	25	1	1	0	1	1	1	7	5	3	1	1	20	1	16	21	15	25	15	45	32	1	0	2	0	0	1	3	1	0	1	1	1	1	7	9	3
316	41	34	30	30	0	0	27	1	3	1	3	1	21	1	1	0	1	1	1	4	5	3	0	0	15	1	9	21	13	21	11	16	17	1	0	2	0	0	1	1	0	1	0	0	1	1	6	10	3
336	41	34	33	1	0	0	30	1	1	1	2	1	21	1	1	0	1	1	1	4	1	3	0	1	13	1	18	19	13	21	11	27	28	1	0	2	0	1	1	1	1	1	0	1	1	1	8	9	3
340	41	34	45	15	0	0	15	0		1	4	0	18	1	1	0	0	1	1	7	3	1	0	0	10	1	18	21	13	18	8	16	19	1	0	2	0	0	1	1	0	1	0	1	1	1	6	16	3
344	41	34	30	2	0	0	18	1	4	1	4	0	26	1	1	0	0	1	1	4	1	1	1	1	17	1	15	23	15	26	16	29	29	1	0	1	0	0	1	4	1	0	0	0	0	1	6	12	3
344	41	34	22	22	0	0	99	0		0		0	25	1	3	0	1	1	1	2	4	3	0	1	12	1	16	21	13	25	15	33	16	1	0	2	0	1	1	3	0	1	1	1	1	1	5	7	3
496	41	34	20	20	0	0	18	1	2	1	2	0	17	1	1	0	1	1	1	2	4	3	1	1	16	1	13	18	10	17	7	34	11	1	0	1	0	0	1	3	0	1	1	1	1	1	7	8	3
496	41	34	23	1	0	0	20	1	1	1	1	0	15	1	1	0	2	1	1	2	1	4	1	1	10	1	12	15	9	15	7	37	30	1	0	2	0	0	1	1	0	0	0	0	1	1	5	10	3
496	41	34	26	2	0	0	99	1	1	1	1	0	17	1	3	0	1	1	1	3	1	3	0	0	12	1	8	18	10	17	7	28	14	1	0	2	0	0	1	2	1	0	1	1	1	0	5	16	3
500	41	34	30	30	0	0	99	1	2	1	2	0	15	1	3	0	0	1	1	4	5	2	0	0	12	0	12	17	11	15	7	41	32	1	0	2	0	1	1	3	0	0	0	0	0	1	5	10	3
500	41	34	31	12	0	0	22	1	6	1	6	0	15	1	1	0	1	1	1	4	3	3	0	0	16	1	12	15	9	15	7	29	32	1	0	2	0	1	1	3	0	0	1	1	1	1	6	10	3
500	41	34	40	4	0	0	25	1	5	1	5	1	15	1	2	0	1	1	1	6	1	3	1	1	14	1	12	15	9	15	7	31	32	1	0	2	0	0	1	1	1	0	0	0	1	1	6	9	3
504	41	34	22	4	0	0	18	1	2	1	2	0	17	1	1	0	0	1	1	2	1	2	0	0	17	1	17	18	10	17	7	21	20	1	0	2	0	0	1	4	0	0	0	1	1	1	5	16	3
504	41	34	27	2	0	0	20	1	3	1	3	1	17	1	1	0	0	1	1	3	1	1	0	0	17	0	9	12	7	17	7	17	17	1	0	2	0	0	1	4	0	0	0	0	0	0	6	12	1
504	41	34	29	29	0	0	18	1	5	1	5	1	15	1	1	0	1	1	1	3	4	3	0	0	13	1	14	11	7	15	7	23	30	1	0	1	0	0	1	3	0	0	1	0	1	1	5	10	3
504	41	34	28	25	0	0	24	1	2	1	2	1	18	1	1	0	2	1	1	3	4	4	0	0	15	1	20	21	13	18	8	27	21	1	0	1	0	0	1	4	0	1	1	0	1	1	6	12	3
508	41	34	19	1	0	0	99	1	1	1	1	0	15	1	3	0	1	1	1	1	1	3	0	0	16	1	12	9	7	15	7	29	30	1	0	1	0	1	1	3	0	1	1	0	1	1	5	10	3
508	41	34	30	15	0	0	99	1	1	1	1	0	17	1	3	0	0	1	1	4	3	2	0	0	16	0	8	19	11	17	7	25	29	0	1	0	2	0	1	3	0	0	0	0	0	1	5	10	3
512	41	34	38	38	0	0	19	1	5	1	5	1	12	1	1	0	1	1	1	5	5	3	0	0	16	1	12	17	11	12	7	32	30	1	0	2	0	1	1	3	0	0	0	0	1	1	7	10	3
512	41	34	31	4	0	0	27	1	1	1	1	0	17	1	1	0	1	1	1	4	1	3	0	0	17	0	14	20	12	17	7	16	17	1	0	2	0	0	1	3	0	0	0	0	0	1	5	16	3
512	41	34	38	20	0	0	20	1	5	1	5	0	15	1	1	0	1	1	1	5	4	3	0	0	16	0	12	13	9	15	7	22	32	1	0	2	0	1	1	3	0	0	0	0	0	1	5	10	3
512	41	34	20	20	0	0	99	0		0		0	17	1	3	0	2	1	1	2	4	4	0	0	13	1	8	15	7	17	7	16	16	1	0	2	2	0	1	4	1	0	0	0	1	0	6	16	3
516	41	34	19	8	0	0	99	0		0		0	15	1	3	0	1	1	1	1	2	3	0	0	13	0	14	24	18	15	9	20	28	1	0	2	0	0	1	4	0	0	0	0	0	0	5	10	3
520	41	34	24	4	0	0	21	1	1	0		1	17	1	3	0	0	1	1	2	1	1	0	0	9	1	17	21	16	17	15	16	25	1	0	2	0	0	1	4	1	1	0	0	0	1	5	12	3
520	41	34	32	4	0	0	20	1	3	1	5	1	18	1	1	0	1	1	1	4	1	3	0	0	8	1	17	18	12	18	11	21	28	1	0	1	0	0	1	4	0	0	0	1	1	1	7	14	3
524	41	34	18	5	0	0	99	0		0		0	17	1	3	0	1	1	1	1	2	3	0	0	11	1	14	18	13	17	11	18	22	1	0	1	0	0	1	1	0	0	1	0	1	1	5	8	3
524	41	34	18	18	0	0	99	1	1	1	1	1	18	1	3	0	1	1	1	1	3	3	1	1	17	1	9	18	10	18	8	22	17	1	0	2	0	0	1	4	0	0	0	1	1	0	5	10	3
528	41	34	20	20	0	0	99	0		0		0	15	1	3	0	0		1	2	4	1	0	0	20	0	12	13	9	15	7	16	32						1	3	0	0	0	0	0	0	5	10	3
528	41	34	25	4	0	0	20	1	4	1	4	1	15	1	1	0	0		1	3	1	1	0	0	12	1	12	15	11	15	7	23	32						1	1	0	0	0	0	1	1	7	10	3
528	41	34	34	10	0	0	19	1	7	1	7	0	15	1	1	0	0	1	1	4	3	1	0	0	16	0	12	15	9	15	10	25	32	1	0	1	0	0	1	3	0	0	0	0	0	1	5	10	3
528	41	34	32	28	0	0	20	1	3	1	3	1	17	1	1	0	0	1	1	4	4	2	0	0	17	1	17	18	10	17	7	25	19	1	0	2	0	0	1	3	0	1	0	1	1	1	6	16	3
528	41	34	22	1	2	0	18	1	1	1	1	1	17	1	1	0	1	1	1	2	1	3	0	0	17	1	8	12	7	17	7	22	14	1	0	1	0	0	1	4	0	0	0	1	1	0	5	7	3
532	41	34	32	32	0	0	18	1	4	1	5	0	17	1	1	0	1	1	1	4	5	3	0	0	17	1	11	19	11	17	7	32	16	1	0	2	2	0	1	4	0	1	0	1	1	0	5	12	3
532	41	34	34	30	0	0	32	1	4	1	4	1	28	1	1	0	1	1	1	4	5	3	0	0	14	1	21	18	13	28	19	19	27	1	0	1	0	0	1	4	0	1	0	1	1	1	6	14	3
532	41	34	19	1	0	0	18	1	1	1	1	0	29	1	1	0	1	1	1	1	1	3	1	1	20	1	18	26	19	29	19	20	12	1	0	2	0	0	1	4	1	1	1	1	1	1	5	10	3
536	41	34	36	10	0	0	20	1	7	1	9	1	23	1	1	0	1	1	1	5	3	3	0	0	15	0	22	19	14	23	17	19	23	1	0	1	0	0	1	4	0	0	0	0	0	1	7	12	3
536	41	34	22	20	0	0	99	0		0		0	21	1	3	0	2	1	1	2	4	4	0	0	11	1	20	16	11	21	15	16	26	1	0	1	0	0	1	4	0	0	0	0	1	0	5	14	3
72	41	35	41	36	0	0	99	1	6	1	6	1	15	1	3	0	0	1	1	6	5	2	0	1	20	1	13	16	11	15	10	38	26	1	0	2	2	1	1	3	0	1	1	1	1	1	6	10	3
72	41	35	35	6	0	0	29	1	6	1	8	1	24	1	1	0	1	1	1	5	2	3	1	1	20	1	15	21	15	24	16	36	29	1	0	2	0	0	1	3	0	1	1	1	1	1	7	8	3
84	41	35	38	35	0	0	99	1	4	1	4	1	12	1	2	0	1	1	1	5	5	3	0	0	15	1	14	14	9	12	7	26	26	1	0	2	2	0	1	3	1	1	1	1	1	1	7	10	3
88	41	35	18	18	0	0	99	0		0		0	12	1	3	0	0	1	1	1	3	1	0	0	20	0	16	16	10	12	7	19	32	1	0	1	0	0	1	1	0	0	0	0	0	1	7	10	3
88	41	35	42	42	0	0	22	1	6	1	7	1	21	1	1	0	0	1	1	6	5	1	0	0	20	1	8	21	13	21	11	31	29	1	0	2	0	0	1	3	0	0	0	0	1	1	6	10	3
92	41	35	36	30	0	0	22	1	7	1	8	1	18	1	1	0	0	1	1	5	5	2	0	1	14	1	23	24	17	18	16	28	15	1	0	2	0	0	1	4	1	1	0	1	1	1	5	14	3
104	41	35	34	20	0	0	19	1	3	1	3	1	13	1	1	0	1	1	1	4	4	3	0	0	6	1	20	21	14	13	10	20	17	1	0	2	0	0	1	1	0	0	0	1	1	1	5	8	2
128	41	35	20	12	0	0	99	1	1	1	1	0	16	1	3	0	1	1	1	2	3	3	1	1	13	1	21	25	20	16	12	25	24	1	0	2	0	0	1	1	1	0	1	0	1	1	5	10	3
128	41	35	20	8	0	0	99	0		0		0	23	1	3	0	1	2	1	2	2	3	0	0	16	1	18	24	16	23	17	23	18	1	1	1	1	0	1	4	1	0	1	1	1	0	5	10	3
136	41	35	31	26	0	0	20	1	3	1	3	1	25	1	2	0	1	0	0	4	4	3	1	1	11	0	25	22	15	25	16	26	14	0	0	1	0	0	1	4	0	0	0	0	0	1	5	14	3
140	41	35	18	18	0	0	15	1	1	1	1	0	25	1	1	0	1	1	1	1	3	3	1	1	16	1	11	22	14	25	15	16	17	1	0	2	0	0	1	4	1	1	1	1	1	1	5	4	3
144	41	35	28	28	0	0	22	1	3	1	3	0	15	1	1	0	1	1	1	3	4	3	0	1	16	1	18	16	10	15	7	34	18	1	0	2	0	0	1	4	0	1	0	1	1	1	5	12	3
144	41	35	25	18	2	0	99	0		0		0	18	1	3	0	1	1	1	3	3	3	0	1	7	1	8	19	13	18	9	26	22	1	0	2	0	0	1	1	0	0	0	1	1	0	5	10	3
144	41	35	40	2	0	0	25	1	4	1	4	1	19	1	1	0	3	1	1	6	1	5	0	0	11	1	17	26	18	19	11	16	25	1	0	2	0	0	1	1	0	0	0	1	1	1	5	16	3
144	41	35	18	18	0	0	18	1	1	1	1	0	17	1	1	0	2	1	1	1	3	4	0	0	17	1	10	18	10	17	7	36	19	1	0	2	0	0	1	3	0	0	0	1	1	1	5	10	3
144	41	35	35	5	0	0	20	1	6	1	5	1	14	1	1	0	1	1	1	5	2	3	1	1	13	1	9	13	9	14	7	32	22	1	0	2	0	0	1	4	1	0	0	1	1	1	9	12	3
148	41	35	19	18	0	0	99	1	1	1	1	0	13	1	3	0	1	1	1	1	3	3	0	0	12	1	15	15	7	13	7	16	18	1	0	2	0	0	1	4	0	1	0	1	1	1	6	12	3
148	41	35	30	6	0	0	16	1	3	1	3	0	22	1	1	0	0	1	1	4	2	2	1	1	11	1	16	25	18	22	15	19	13	1	0	1	2	0	1	4	0	1	0	1	1	1	5	10	3
148	41	35	35	6	0	0	29	1	3	1	2	1	17	1	2	0	1	1	1	5	2	3	0	0	20	1	19	18	10	17	7	45	23	1	0	1	1	0	1	3	0	1	1	1	1	1	5	16	3
152	41	35	23	4	0	0	20	1	3	1	3	0	16	1	1	0	1	1	1	2	1	3	0	1	9	1	13	12	10	16	14	29	14	1	0	1	0	0	1	1	0	1	1	1	1	1	6	10	3
152	41	35	32	30	0	0	15	1	4	1	4	1	13	1	3	0	0	2	1	4	5	2	1	1	7	1	17	12	10	13	11	31	16	2	0	2	0	0	1	1	1	1	0	0	1	1	6	10	2
152	41	35	22	10	0	0	19	1	1	1	2	1	9	1	3	0	1	1	1	2	3	3	1	1	13	1	15	16	12	9	7	21	20	1	0	1	0	0	1	1	1	0	0	1	1	1	5	10	3
152	41	35	45	20	0	0	20	1	7	1	7	1	21	1	1	0	0	1	1	7	4	2	0	1	13	1	11	12	10	21	11	38	19	1	0	2	0	0	1	3	1	0	0	1	0	1	8	8	3
152	41	35	19	19	0	0	99	1	1	1	1	0	17	1	3	0	1	1	1	1	3	3	1	1	4	1	14	15	8	17	7	22	17	1	0	1	0	0	1	3	0	0	0	0	1	1	5	12	3
156	41	35	26	3	0	0	99	1	1	1	1	1	19	1	3	0	1	1	1	3	1	3	0	0	16	1	15	15	9	19	10	34	23	1	0	2	0	0	1	3	1	0	1	1	1	1	5	8	3
156	41	35	26	26	0	0	15	1	5	1	5	0	16	1	1	0	0	1	1	3	4	1	0	0	18	1	14	16	8	16	7	45	26	1	0	2	0	0	1	3	0	1	1	1	1	1	6	8	3
156	41	35	43	43	0	0	18	1	10	1	10	1	13	1	1	0	0	1	1	6	5	2	0	1	15	1	14	20	12	13	7	29	20	1	0	2	0	0	1	3	0	0	0	0	1	1	6	8	3
160	41	35	40	40	0	0	17	1	8	1	9	1	22	1	2	0	0	0	0	6	5	2	0	1	11	1	14	17	12	22	12	50	23	0	0	2	0	0	1	4	1	1	1	1	1	1	7	10	3
160	41	35	35	20	0	0	25	1	7	1	7	0	16	1	1	0	1	1	1	5	4	3	0	0	14	1	8	15	8	16	7	20	26	1	0	2	0	0	1	4	0	0	0	1	1	1	5	16	3
160	41	35	31	29	0	0	21	1	6	1	6	1	15	1	1	0	1	1	1	4	4	3	0	1	15	1	17	24	16	15	11	22	19	1	0	1	0	0	1	3	0	0	0	1	1	0	6	16	3
160	41	35	21	4	0	0	0	1	1	1	1	1	20	1	3	0	0	1	1	2	1	2	0	0	10	1	13	18	10	20	10	22	29	1	0	2	0	0	1	1	0	1	0	0	0	1	5	8	3
164	41	35	49	49	0	0	40	1	7	1	7	0	21	1	2	0	0	1	1	7	5	1	0	1	20	1	12	24	16	21	11	32	26	1	0	2	1	0	1	3	0	0	0	0	1	1	8	4	3
164	41	35	22	2	0	0	20	1	2	1	2	0	20	1	1	0	1	1	1	2	1	3	0	1	20	1	13	15	12	20	11	26	18	1	0	1	0	0	1	3	0	1	1	0	1	1	5	10	3
164	41	35	21	21	0	0	19	1	2	1	2	0	19	1	1	0	1	1	1	2	4	3	0	0	16	1	18	18	11	19	12	28	18	1	0	2	0	0	1	4	0	1	0	1	1	1	5	16	3
168	41	35	40	40	0	0	99	1	8	1	4	0	15	1	3	0	0	1	1	6	5	2	1	1	15	1	17	16	8	15	7	22	26	1	0	2	0	0	1	4	0	1	0	1	1	1	7	14	3
168	41	35	43	30	0	0	23	1	6	1	6	1	19	1	1	0	0	1	1	6	5	1	0	0	11	1	13	17	9	19	9	19	24	1	0	2	0	0	1	4	0	0	0	1	1	1	8	12	3
168	41	35	35	35	0	0	19	1	5	1	5	0	18	1	1	0	1	1	1	5	5	3	0	0	14	1	22	21	13	18	8	36	18	1	0	2	0	0	1	3	0	0	0	0	1	0	5	8	3
168	41	35	30	6	0	0	24	1	1	1	4	1	15	1	1	0	1	1	1	4	2	3	0	0	16	1	12	16	11	15	8	33	22	1	0	2	0	0	1	3	0	0	0	0	1	1	6	16	3
168	41	35	27	27	0	0	99	1	1	1	1	0	18	1	3	0	1	1	1	3	4	3	1	1	19	1	12	17	9	18	8	37	18	1	0	2	0	0	1	4	0	0	1	0	1	1	5	16	3
172	41	35	49	7	0	0	15	1	3	1	3	1	21	1	2	0	0	0	0	7	2	2	0	0	12	1	17	16	12	21	16	23	26	0	0	1	0	0	1	4	1	1	1	1	1	1	5	8	2
172	41	35	44	44	0	0	18	1	7	1	8	1	10	1	1	0	0	1	1	6	5	1	0	0	13	1	10	10	7	10	7	18	19	1	0	2	0	0	1	3	0	1	0	1	0	1	8	12	3
172	41	35	40	4	0	0	20	1	4	1	2	1	19	1	1	0	0	1	1	6	1	2	0	0	16	1	12	18	10	19	9	28	23	1	0	1	0	0	1	3	0	1	0	1	1	1	6	12	3
176	41	35	44	30	0	0	17	1	6	1	6	1	33	1	1	0	1	1	1	6	5	3	0	0	15	1	20	22	15	33	23	29	28	1	0	1	0	0	1	4	0	1	1	1	1	1	6	12	1
176	41	35	28	2	0	0	18	1	1	1	1	1	19	1	2	0	1	1	1	3	1	3	1	1	18	1	21	20	12	19	16	37	16	1	0	2	0	0	1	4	0	0	0	0	1	1	7	12	3
176	41	35	22	22	0	0	18	1	1	1	1	1	28	1	3	0	1	1	1	2	4	3	0	0	14	1	16	24	16	28	18	27	14	1	0	2	0	0	1	4	0	1	1	1	0	1	5	10	3
176	41	35	33	5	0	0	19	1	4	1	4	1	16	1	3	0	0	1	1	4	2	2	1	1	9	1	12	19	14	16	10	27	17	1	0	2	0	0	1	1	0	1	0	1	1	1	5	9	3
176	41	35	48	11	0	0	22	1	3	1	5	1	13	1	1	0	1	1	1	7	3	3	0	0	19	1	13	19	12	13	7	46	22	1	0	2	0	0	1	3	0	1	1	1	1	1	8	10	1
180	41	35	28	25	0	0	17	1	6	1	6	0	13	1	1	0	0	1	1	3	4	2	0	0	16	0	13	9	7	13	7	27	26	1	0	2	0	0	1	3	0	0	0	0	0	1	6	7	3
180	41	35	21	21	0	0	99	1	1	1	1	0	9	1	2	0	1	0	0	2	4	3	0	1	20	1	8	14	11	9	7	46	11	0	0	1	0	0	1	1	0	0	0	0	1	1	6	14	3
180	41	35	25	25	0	0	99	1	2	1	2	1	19	1	3	0	2	1	1	3	4	4	0	0	16	1	23	18	11	19	14	28	17	1	0	2	0	0	1	4	0	1	0	1	1	1	6	10	3
184	41	35	35	35	0	0	18	1	3	1	3	0	14	1	1	0	0	1	1	5	5	2	0	1	16	1	8	11	8	14	8	37	25	1	0	1	0	0	1	3	1	0	1	0	1	1	8	10	3
184	41	35	45	24	0	0	21	1	6	1	8	1	26	1	1	0	0	1	1	7	4	2	0	0	13	1	21	24	16	26	17	20	19	1	0	1	0	0	1	4	0	0	0	0	1	1	5	14	3
184	41	35	48	16	0	0	17	1	9	1	10	0	17	1	1	0	1	1	1	7	3	3	1	1	19	1	14	17	13	17	11	38	16	1	0	2	0	0	1	4	0	0	1	0	1	1	8	8	3
184	41	35	26	26	0	0	18	1	3	1	3	1	14	1	1	0	0	2	1	3	4	1	0	0	12	0	11	18	15	14	11	28	22	1	1	2	2	0	1	1	0	0	0	0	0	0	5	9	3
184	41	35	29	22	0	0	21	1	4	1	4	0	14	1	3	0	1	1	1	3	4	3	0	1	17	1	14	16	13	14	11	23	28	1	0	2	0	0	1	1	0	0	1	1	0	0	5	12	3
188	41	35	25	10	0	0	99	1	1	1	1	1	24	1	3	0	2	1	1	3	3	4	0	0	11	1	18	26	18	24	14	22	22	1	0	2	0	0	1	1	0	0	0	1	1	1	5	6	3
188	41	35	35	30	0	0	25	1	3	1	3	1	17	1	3	0	1	1	1	5	5	3	0	0	16	0	17	17	11	17	14	19	21	1	0	2	0	0	1	4	0	0	0	0	0	1	5	16	3
188	41	35	41	30	0	0	15	1	9	1	9	1	21	1	1	0	0	1	1	6	5	1	0	1	17	0	19	16	11	21	14	28	24	1	0	2	0	0	1	4	0	0	0	0	0	1	6	10	2
192	41	35	29	4	0	0	19	1	3	1	5	1	13	1	1	0	1	1	1	3	1	3	0	1	12	1	10	16	10	13	7	25	22	1	0	2	0	0	1	4	0	1	0	1	1	1	7	12	3
192	41	35	26	26	0	0	23	1	2	1	2	0	19	1	1	0	1	1	1	3	4	3	0	0	6	0	12	18	12	19	10	23	15	1	0	1	0	0	1	1	0	0	0	0	0	1	5	16	3
192	41	35	38	38	0	0	18	1	8	1	8	1	17	1	1	0	1	1	1	5	5	3	0	1	15	1	13	20	12	17	7	16	23	1	0	2	0	0	1	3	0	1	0	1	1	1	6	16	3
192	41	35	28	3	0	0	20	1	3	1	3	1	10	1	1	0	0	2	1	3	1	1	0	0	14	1	12	13	8	10	8	21	23	1	1	1	0	0	1	4	0	0	0	0	1	0	6	3	3
192	41	35	34	5	0	0	17	1	4	1	5	1	17	1	1	0	1	1	1	4	2	3	1	1	12	1	17	19	12	17	7	20	26	1	0	1	0	0	1	4	1	1	0	0	1	1	5	14	3
196	41	35	35	20	0	0	24	1	5	1	5	0	24	1	1	0	1	1	1	5	4	3	0	1	8	1	25	25	17	24	15	23	26	1	0	2	0	0	1	3	0	0	0	0	1	1	5	12	3
196	41	35	37	4	0	0	18	1	9	1	8	0	17	1	1	0	0	1	1	5	1	2	0	1	7	0	12	21	13	17	11	16	20	1	0	2	0	0	1	3	0	0	0	0	0	1	5	16	3
196	41	35	43	30	0	0	15	1	7	1	7	1	17	1	1	0	0	1	1	6	5	2	0	1	16	1	11	21	16	17	11	18	10	1	0	1	0	0	1	3	0	0	0	0	1	0	10	10	2
200	41	35	22	6	0	0	19	1	3	1	3	1	17	1	1	0	0	1	1	2	2	1	0	0	16	1	14	18	13	17	11	38	23	1	0	1	0	0	1	1	1	0	0	0	0	1	6	10	3
200	41	35	23	7	0	0	18	1	2	1	3	0	14	1	1	0	1	1	1	2	2	3	1	1	15	1	10	16	8	14	7	36	14	1	0	2	0	0	1	3	0	1	1	1	1	0	5	16	3
200	41	35	32	32	0	0	99	1	3	1	3	1	18	1	2	0	1	0	0	4	5	3	0	1	11	1	17	19	14	18	11	27	21	0	0	2	2	1	1	1	0	0	1	1	1	1	7	10	3
200	41	35	20	20	0	0	99	1	1	1	1	1	18	1	3	0	1	1	1	2	4	3	1	1	15	1	12	17	11	18	10	25	23	1	0	2	0	0	1	1	0	1	0	1	1	1	6	10	3
200	41	35	21	21	0	0	0	1	2	1	2	0	21	1	3	0	1	1	1	2	4	3	1	1	16	1	14	19	11	21	11	16	23	1	0	2	0	0	1	1	1	1	1	1	1	1	7	8	3
204	41	35	25	3	0	0	18	1	1	1	1	1	17	1	1	0	0	1	1	3	1	2	0	0	15	1	19	16	10	17	7	30	27	1	0	2	0	0	1	3	0	1	0	0	1	1	6	10	3
204	41	35	46	1	1	0	22	1	6	1	2	0	17	1	1	0	0	1	1	7	1	2	0	1	16	1	8	15	7	17	7	29	22	1	0	2	0	0	1	3	0	1	1	1	1	1	7	12	3
204	41	35	27	27	0	0	20	1	3	1	3	1	13	1	1	0	1	1	1	3	4	3	0	0	5	1	8	15	13	13	7	23	15	1	0	1	0	0	1	4	0	0	1	1	1	0	5	16	3
208	41	35	30	30	0	0	18	1	4	1	4	0	19	1	1	0	1	1	1	4	5	3	1	1	15	1	18	22	15	19	9	40	26	1	0	2	0	0	1	4	1	1	0	1	1	1	8	16	3
208	41	35	26	20	0	0	25	0		1	1	1	32	1	1	0	1	1	1	3	4	3	0	0	13	1	18	25	18	32	22	18	24	1	0	2	0	0	1	3	0	0	0	1	1	1	5	10	3
208	41	35	34	20	0	0	18	1	2	1	2	1	17	1	1	0	1	1	1	4	4	3	0	0	15	1	18	17	12	17	11	24	18	1	0	2	0	0	1	3	0	1	0	1	1	1	5	10	3
208	41	35	38	30	0	0	22	1	5	1	11	1	17	1	1	0	1	1	1	5	5	3	0	0	11	1	20	29	21	17	15	22	25	1	0	2	0	0	1	1	0	1	1	1	1	1	6	14	3
208	41	35	44	20	0	0	25	1	7	1	7	1	12	1	1	0	1	1	1	6	4	3	0	0	14	1	12	13	9	12	7	44	21	1	0	2	0	0	1	3	0	1	1	1	0	1	8	8	2
212	41	35	42	22	0	0	20	1	7	1	7	0	13	1	1	0	1	1	1	6	4	3	0	0	16	1	8	16	9	13	7	31	23	1	0	1	0	0	1	4	0	0	0	0	1	1	9	8	3
212	41	35	45	45	0	0	35	1	7	1	5	1	18	1	2	0	0	1	1	7	5	2	0	1	16	0	19	20	13	18	8	36	23	1	0	2	0	0	1	3	0	0	0	0	0	1	6	9	3
212	41	35	37	37	0	0	99	1	4	1	1	1	16	1	3	0	0	1	1	5	5	2	0	1	16	1	14	17	12	16	7	31	21	1	0	2	0	0	1	4	0	1	1	1	0	1	7	14	3
216	41	35	27	27	0	0	27	1	5	1	1	0	17	1	1	0	0	1	1	3	4	2	0	1	16	1	17	21	13	17	7	21	25	1	0	2	0	0	1	4	0	0	1	1	0	1	5	17	3
216	41	35	34	14	3	0	25	1	5	1	5	0	17	1	1	0	0	1	1	4	3	1	0	1	20	1	11	18	10	17	7	39	14	1	0	2	0	0	1	4	1	0	0	1	1	1	7	10	3
216	41	35	48	30	0	0	18	1	6	1	5	0	15	1	1	0	0	1	1	7	5	1	0	1	16	1	9	15	10	15	7	44	18	1	0	2	0	0	1	3	0	0	1	1	1	1	7	16	3
216	41	35	44	18	0	0	17	1	6	1	6	1	10	1	1	0	0	1	1	6	3	1	0	1	8	1	17	17	12	10	7	31	20	1	0	2	0	0	1	3	1	1	0	1	1	1	8	10	3
216	41	35	28	20	0	0	15	1	5	1	5	1	21	1	1	0	1	1	1	3	4	3	0	1	15	0	20	27	19	21	15	19	14	1	0	1	0	0	1	1	0	0	0	0	0	1	5	14	3
220	41	35	29	29	0	0	18	1	4	1	4	1	13	1	1	0	1	1	1	3	4	3	1	1	16	1	15	13	8	13	7	32	26	1	0	2	2	0	1	1	1	0	1	1	1	1	8	10	3
220	41	35	42	30	0	0	28	1	6	1	6	1	21	1	1	0	1	1	1	6	5	3	0	0	7	1	19	22	15	21	14	16	20	1	0	1	0	0	1	3	1	0	0	1	1	1	5	10	3
220	41	35	29	15	0	0	17	1	5	1	6	1	12	1	1	0	0	1	1	3	3	2	1	1	15	1	11	18	12	12	7	37	23	1	0	1	0	0	1	1	0	0	1	0	1	1	6	12	3
224	41	35	19	19	0	0	99	0		0		0	18	1	3	0	1	1	1	1	3	3	1	1	11	1	14	17	9	18	9	33	16	1	0	2	1	1	1	4	0	1	1	0	1	1	5	10	3
224	41	35	22	22	0	0	99	1	1	0		1	15	1	3	0	2	1	1	2	4	4	0	1	14	1	12	15	9	15	7	23	27	1	0	2	0	0	1	1	0	0	0	0	1	1	7	8	3
224	41	35	22	22	0	0	20	1	2	1	2	0	16	1	1	0	1	1	1	2	4	3	1	1	10	0	16	18	13	16	10	25	27	1	0	2	1	0	1	3	0	0	0	0	0	1	7	8	3
224	41	35	23	1	0	0	22	1	1	1	1	0	9	1	1	0	1	1	1	2	1	3	0	1	16	1	12	10	7	9	7	42	26	1	0	2	0	0	1	1	0	0	0	1	0	1	6	10	3
224	41	35	32	20	0	0	20	1	7	1	7	1	17	1	1	0	1	1	1	4	4	3	0	0	8	0	15	18	10	17	7	18	29	1	0	2	0	0	1	1	0	0	0	0	0	1	6	8	1
228	41	35	42	15	0	0	32	1	5	1	5	1	17	1	1	0	1	1	1	6	3	3	0	0	17	0	14	16	8	17	7	19	18	1	0	1	0	0	1	4	0	0	0	0	0	0	5	12	3
228	41	35	20	4	0	0	99	0		1	1	0	16	1	3	0	1	1	1	2	1	3	0	0	15	1	10	15	10	16	10	22	15	1	0	2	0	0	1	4	0	1	0	1	1	1	5	11	3
232	41	35	34	30	0	0	16	1	3	1	5	1	24	1	2	0	0	1	1	4	5	2	0	1	11	1	21	20	13	24	15	28	23	1	0	2	0	0	1	1	1	1	0	0	1	1	5	10	3
232	41	35	19	19	0	0	18	1	1	1	1	0	17	1	1	0	1	2	1	1	3	3	1	1	20	1	17	18	10	17	7	28	21	2	0	2	0	1	1	3	1	1	1	1	1	1	5	10	3
232	41	35	24	24	0	0	99	1	1	1	1	1	18	1	3	0	1	1	1	2	4	3	0	0	14	1	15	17	9	18	10	17	23	1	0	2	0	0	1	3	0	0	0	1	0	1	5	10	3
336	41	35	22	22	0	0	99	1	2	1	2	0	9	1	3	0	0	1	1	2	4	2	0	0	16	0	15	17	9	9	7	25	32	1	0	2	0	0	1	1	0	0	0	0	0	1	8	10	3
340	41	35	49	25	0	0	16	1	8	1	2	0	17	1	2	0	0	0	0	7	4	2	0	1	17	1	19	21	13	17	7	45	11	0	0	2	0	0	1	3	0	0	1	1	1	1	9	12	3
340	41	35	38	38	0	0	18	1	7	1	7	0	18	1	1	0	1	1	1	5	5	3	0	0	15	1	22	18	10	18	8	16	19	1	0	1	0	0	1	3	0	0	0	0	1	0	7	14	3
344	41	35	22	20	0	0	99	1	3	1	3	1	29	1	3	0	1	1	1	2	4	3	0	0	12	1	26	22	14	29	19	17	23	1	0	2	0	0	1	3	0	1	1	0	1	1	5	14	3
344	41	35	30	1	0	0	27	1	3	1	3	0	28	1	1	0	0	1	1	4	1	1	0	0	14	1	21	22	15	28	18	17	32	1	0	2	0	0	1	2	0	0	0	0	1	1	6	10	3
360	41	35	28	20	0	0	26	1	2	1	4	0	12	1	1	0	1	1	1	3	4	3	1	1	16	1	15	15	11	12	7	36	30	1	0	2	0	0	1	3	0	0	1	0	0	1	7	10	3
360	41	35	29	5	0	0	99	1	2	1	2	1	21	1	3	0	0	1	1	3	2	1	0	0	13	1	18	18	16	21	15	22	24	1	0	2	0	0	1	4	0	0	0	1	1	1	5	11	3
360	41	35	27	27	0	0	18	1	3	1	3	0	17	1	1	0	1	1	1	3	4	3	0	0	14	1	8	18	10	17	7	22	19	1	0	2	0	0	1	3	1	0	1	0	1	1	5	12	3
360	41	35	20	2	0	0	99	0		0		1	18	1	3	0	1	1	1	2	1	3	0	0	16	1	15	19	13	18	10	30	28	1	0	1	0	0	1	3	1	0	1	0	0	1	5	9	3
364	41	35	23	1	5	0	99	1	1	1	1	0	9	1	3	0	1	1	1	2	1	3	0	0	13	1	12	10	7	9	7	21	29	1	0	2	0	0	1	4	0	0	1	0	1	1	5	14	3
364	41	35	38	38	0	0	18	1	4	1	4	0	17	1	2	0	1	1	1	5	5	3	0	0	12	1	10	15	7	17	7	40	15	1	0	2	0	0	1	3	0	1	0	0	0	1	6	16	3
400	41	35	20	20	0	0	99	1	1	1	1	0	17	1	3	0	0	1	1	2	4	2	0	0	16	0	12	15	9	17	7	27	20	1	0	2	0	0	1	3	0	0	0	0	0	1	7	10	3
404	41	35	41	22	0	0	25	1	8	1	8	1	24	1	3	0	0	1	1	6	4	2	1	1	16	1	16	17	12	24	17	23	27	1	0	2	0	1	1	4	0	1	0	1	1	1	5	12	3
408	41	35	32	1	2	0	19	1	4	1	2	1	17	1	1	0	0	1	1	4	1	2	0	1	17	1	17	16	8	17	7	34	17	1	0	2	0	0	1	1	0	0	1	0	1	1	5	12	3
408	41	35	20	5	0	0	99	1	1	1	1	0	33	1	3	0	0	1	1	2	2	2	1	1	11	1	17	24	19	33	24	21	13	1	0	2	0	0	1	1	0	1	0	1	1	1	5	14	3
408	41	35	19	9	0	0	99	0		0		0	17	1	3	0	2	1	1	1	2	4	0	0	17	1	9	18	13	17	8	46	16	1	0	1	0	0	1	4	0	0	0	1	1	1	5	16	3
412	41	35	44	1	0	0	15	1	2	1	4	0	33	1	2	0	0	1	1	6	1	2	0	0	16	1	20	27	19	33	23	25	32	1	0	2	0	0	1	4	0	0	1	0	0	1	6	14	3
412	41	35	48	40	0	0	20	1	7	1	3	0	16	1	1	0	1	0	1	7	5	3	0	0	16	1	16	17	11	16	10	41	32	0	0	2	0	1	1	1	0	1	1	0	1	1	7	6	3
412	41	35	37	30	0	0	18	1	6	1	5	1	18	1	1	0	1	1	1	5	5	3	1	1	8	1	21	15	12	18	14	16	27	1	0	1	0	0	1	4	0	0	0	0	1	1	5	8	3
416	41	35	42	41	0	0	20	1	4	1	4	1	17	1	1	0	1	1	1	6	5	3	0	0	15	1	8	18	10	17	7	16	17	1	0	1	0	0	1	3	0	0	0	0	1	1	7	0	1
416	41	35	43	35	0	0	31	1	5	1	5	0	15	1	1	0	1	1	1	6	5	3	0	0	15	1	14	15	9	15	7	28	30	1	0	2	0	0	1	3	0	0	1	0	0	1	8	9	3
416	41	35	22	5	0	0	19	1	1	1	1	0	31	1	1	0	1	1	1	2	2	3	0	0	13	1	21	31	23	31	21	18	24	1	0	1	0	0	1	1	0	0	0	1	1	1	5	14	3
416	41	35	24	24	0	0	14	1	3	1	3	0	17	1	2	0	1	1	1	2	4	3	0	1	15	1	15	18	10	17	7	24	22	0	1	1	1	1	1	4	1	1	0	0	1	1	5	14	2
416	41	35	37	17	0	0	18	1	6	1	6	1	15	1	1	0	1	1	1	5	3	3	0	0	8	1	16	14	8	15	7	21	32	1	0	2	0	0	1	1	1	1	1	0	1	1	5	10	3
[truncated: 1 more rows]
[truncated: 31 more columns]
